# Supplementary material for: The Polycomb group protein MEDEA controls cell proliferation and embryonic patterning in Arabidopsis
Source: Dev Cell. 2021 Jul 12;56(13):1945–1960.e7. doi: 10.1016/j.devcel.2021.06.004 (PMC8279741; doi:10.1016/j.devcel.2021.06.004)
Supplement: Supplementary file 2 — Table S1. Transcriptomic dataset of wild-type versus mea mutant ovary/seeds, related to Figure 4 Table S1 contains the following: Upregulated and downregulated genes in mea versus WT RNA-seq of ovary tissue. Upregulated and downregulated genes in mea versus WT RNA-seq of 1-2DAP seeds. Upregulated and downregulated genes in mea versus WT RNA-seq of 4DAP seeds. Overlap 4DAP-specific dataset with INTACT dataset of 16C, EG, and LG globular embryos. Word cloud of the unique upregulated genes in all datasets combined. Word cloud of the unique downregulated genes in all datasets combined. Overlap of upregulated and downregulated genes with H3K27me3 targets in the endosperm (dataset from Moreno-Romero et al., 2016). Overlap of upregulated and downregulated genes with upregulated and downregulated genes in msi1 mutant seeds (dataset from Tiwari et al., 2010). Overlap of upregulated and downregulated genes with direct targets of SWN and CLF (dataset from Shu et al., 2019) [file mmc2.xlsx]

## Sheet: Ovary
RNA-Seq analyses of ovary tissue of Wild-type versis mea mutant
Used criteria:
P-value lower than 0,05
Log2ratio higher than 1 or lower than -1
Each pair of the triplicate must have a fold change higher than 1,5 or lower than 1,5.
Genes up-regulated in mea mutant
Identifier	name	description		log2 Ratio	pValue
AT1G01460	PIP5K10	Phosphatidylinositol 4-phosphate 5-kinase 10 [Source:UniProtKB/Swiss-Prot;Acc:Q9LMN1]		1.2247	0.0173
AT1G02580	MEA	Histone-lysine N-methyltransferase MEDEA [Source:UniProtKB/Swiss-Prot;Acc:O65312]		2.1223	0
AT1G03410	2A6	1-aminocyclopropane-1-carboxylate oxidase homolog 5 [Source:UniProtKB/Swiss-Prot;Acc:Q43383]		2.7019	0
AT1G03420	nan	nan		2.308	0
AT1G11740	AT1G11740	Ankyrin repeat family protein [Source:UniProtKB/TrEMBL;Acc:F4IAG4]		1.2121	0.018
AT1G22380	UGT85A3	Glycosyltransferase (Fragment) [Source:UniProtKB/TrEMBL;Acc:W8PW16]		1.1262	0.0359
AT1G65352	AT1G65352	Defensin-like protein 266 [Source:UniProtKB/Swiss-Prot;Acc:Q2V4F0]		1.2364	0.0014
AT1G65740	AT1G65740	Probable F-box protein At1g65740 [Source:UniProtKB/Swiss-Prot;Acc:Q9SHY1]		1.4102	0.0323
AT1G68907	AT1G68907	Putative defensin-like protein 263 [Source:UniProtKB/Swiss-Prot;Acc:Q2V4D9]		1.9469	0.0027
AT2G01040	nan	nan		2.1907	0.0139
AT2G04120	nan	nan		1.8182	0
AT2G28160	FIT	Transcription factor FER-LIKE IRON DEFICIENCY-INDUCED TRANSCRIPTION FACTOR [Source:UniProtKB/Swiss-Prot;Acc:Q0V7X4]		1.5597	0.0141
AT2G41640	AT2G41640	At2g41640/T32G6.16 [Source:UniProtKB/TrEMBL;Acc:O22225]		1.4637	0
AT2G44925	AT2G44925	unknown protein; FUNCTIONS IN: molecular_function unknown; INVOLVED IN: biological_process unknown; LOCATED IN: cellular_component unknown; Ha. [Source:TAIR;Acc:AT2G44925]		2.0567	0.0005
AT3G23085	nan	nan		4.1843	0
AT4G08680	nan	nan		3.9647	0.0005
AT4G15040	AT4G15040	Subtilisin-like serine endopeptidase family protein [Source:TAIR;Acc:AT4G15040]		1.346	0.0007
AT4G17587	nan	nan		4.809	0.0001
AT4G31615	REM2	B3 domain-containing protein REM2 [Source:UniProtKB/Swiss-Prot;Acc:Q3E9T2]		1.7832	0.0013
AT4G40100	AT4G40100	GRAM domain family protein [Source:TAIR;Acc:AT4G40100]		5.1077	0
AT5G03360	AT5G03360	DC1 domain-containing protein [Source:TAIR;Acc:AT5G03360]		1.3933	0.0391
AT5G27345	nan	nan		4.1012	0
AT5G27902	nan	nan		1.4925	0.0002
AT5G35575	nan	nan		1.304	0.0004
AT5G45980	WOX8	WUSCHEL-related homeobox 8 [Source:UniProtKB/Swiss-Prot;Acc:Q6X7J5]		1.0344	0.04
AT5G51080	AT5G51080	AT5G51080 protein [Source:UniProtKB/TrEMBL;Acc:Q84TE0]		1.1	0
Genes down-regulated in mea mutant
Identifier	AT1G24881	F-box/kelch-repeat protein At1g25211 [Source:UniProtKB/Swiss-Prot;Acc:P0DI06]		log2 Ratio	pValue
AT1G24881	AT1G36950	RING/U-box superfamily protein [Source:UniProtKB/TrEMBL;Acc:F4I3A0]		-1.6111	0.0005
AT1G36950	AT2G05995	other RNA [Source:TAIR;Acc:AT2G05995]		-2.2089	0.0166
AT2G05995	M10	Late embryogenesis abundant protein M10 [Source:UniProtKB/Swiss-Prot;Acc:O81483]		-1.6983	0.0014
AT2G41280	AT2G41590	Putative Ta11-like non-LTR retroelement protein [Source:UniProtKB/TrEMBL;Acc:O22221]		-1.7905	0.0379
AT2G41590	AT3G12880	Plant invertase/pectin methylesterase inhibitor superfamily protein [Source:UniProtKB/TrEMBL;Acc:Q9LJX2]		-3.316	0.0026
AT3G12880	PCR7	Protein PLANT CADMIUM RESISTANCE 7 [Source:UniProtKB/Swiss-Prot;Acc:Q9LS43]		-2.1621	0.0329
AT3G18470	GATL10	Hexosyltransferase (Fragment) [Source:UniProtKB/TrEMBL;Acc:W8QNM3]		-2.0579	0.01
AT3G28340	AT3G55420	Uncharacterized protein At3g55420 [Source:UniProtKB/TrEMBL;Acc:Q9M2T7]		-1.0752	0.0003
AT3G55420	nan	nan		-1.5273	0
AT4G01490	AT4G11540	Cysteine/Histidine-rich C1 domain family protein [Source:UniProtKB/TrEMBL;Acc:Q9LE85]		-1.2571	0.0104
AT4G11540	RTFL6	DVL17 [Source:UniProtKB/TrEMBL;Acc:Q6IM84]		-1.2113	0.0179
AT4G35783	AT5G17540	At5g17540 [Source:UniProtKB/TrEMBL;Acc:Q9LF70]		-1.8148	0.0335
AT5G17540	nan	nan		-1.7626	0.0092
AT5G19097	AT5G22860	Prolylcarboxypeptidase-like protein [Source:UniProtKB/TrEMBL;Acc:Q9FFC2]		-3.6344	0
AT5G22860	BGLU24	Beta-glucosidase 24 [Source:UniProtKB/Swiss-Prot;Acc:Q9LKR7]		-1.1673	0.0136
AT5G28510				-1.8451	0.0029

## Sheet: 1-2 DAP
RNA-Seq analyses of seeds of Wild-type versis mea mutant at 1-2 Days after pollination
Used criteria:
P-value lower than 0,05
Log2ratio higher than 1 or lower than -1
Each pair of the triplicate must have a fold change higher than 1,5 or lower than 1,5.
Genes up-regulated in mea mutant
Identifier				log2 Ratio	pValue
AT1G03410	2A6	1-aminocyclopropane-1-carboxylate oxidase homolog 5 [Source:UniProtKB/Swiss-Prot;Acc:Q43383]		2.7167	0
AT1G03420	nan	nan		2.9945	0
AT1G06020	AT1G06020	Probable fructokinase-3 [Source:UniProtKB/Swiss-Prot;Acc:Q9LNE4]		2.1729	0
AT1G07340	STP2	STP2 [Source:UniProtKB/TrEMBL;Acc:A0A178W5X1]		3.5695	0.006
AT1G09080	MED37B	Probable mediator of RNA polymerase II transcription subunit 37b [Source:UniProtKB/Swiss-Prot;Acc:Q8H1B3]		3.0172	0
AT1G09930	OPT2	Oligopeptide transporter 2 [Source:UniProtKB/Swiss-Prot;Acc:O04514]		1.2795	0.0008
AT1G11490	AT1G11490	Zinc finger (C2H2 type) family protein (Fragment) [Source:UniProtKB/TrEMBL;Acc:C0SUU5]		1.286	0.0472
AT1G12672	AT1G12672	unknown protein; LOCATED IN: endomembrane system; BEST Arabidopsis thaliana protein match is: unknown protein (TAIR:AT1G12663.1); Ha. [Source:TAIR;Acc:AT1G12672]		1.1478	0
AT1G12950	DTX31	Protein DETOXIFICATION [Source:UniProtKB/TrEMBL;Acc:A0A178WCP4]		3.1659	0
AT1G14370	PBL2	PBL2 [Source:UniProtKB/TrEMBL;Acc:A0A178WI52]		2.2196	0.0022
AT1G16150	WAKL4	Wall-associated receptor kinase-like 4 [Source:UniProtKB/Swiss-Prot;Acc:Q9S9M2]		3.5713	0
AT1G18420	ALMT3	Putative aluminum-activated malate transporter 3 [Source:UniProtKB/Swiss-Prot;Acc:Q9LPQ8]		2.8656	0.011
AT1G21850	sks8	Sks8 [Source:UniProtKB/TrEMBL;Acc:A0A178W9U5]		1.1022	0
AT1G22760	PAB3	Polyadenylate-binding protein 3 [Source:UniProtKB/Swiss-Prot;Acc:O64380]		1.1896	0
AT1G23320	TAR1	Tryptophan aminotransferase-related protein 1 [Source:UniProtKB/Swiss-Prot;Acc:Q9LR29]		1.0023	0.0174
AT1G23800	ALDH2B7	Aldehyde dehydrogenase family 2 member B7, mitochondrial [Source:UniProtKB/Swiss-Prot;Acc:Q8S528]		1.6621	0.0126
AT1G29010	SPEAR4	Protein SPEAR4 [Source:UniProtKB/Swiss-Prot;Acc:Q9SHQ9]		1.2156	0
AT1G30455	AT1G30455	Cyclin/Brf1-like TBP-binding domain-containing protein [Source:UniProtKB/TrEMBL;Acc:F4I4V4]		1.9915	0.0252
AT1G30972	AT1G30972	Plant thionin family protein [Source:UniProtKB/TrEMBL;Acc:B3H566]		1.2999	0.0002
AT1G30974	AT1G30974	Plant thionin family protein [Source:UniProtKB/TrEMBL;Acc:F4I7U4]		1.5529	0
AT1G31090	AT1G31090	Putative F-box protein At1g31090 [Source:UniProtKB/Swiss-Prot;Acc:Q9SA03]		1.4687	0.009
AT1G31710	AT1G31710	Amine oxidase [Source:UniProtKB/TrEMBL;Acc:F4IAX1]		2.4311	0.0014
AT1G35140	EXL1	Protein EXORDIUM-like 1 [Source:UniProtKB/Swiss-Prot;Acc:Q9C6E4]		1.1031	0.0058
AT1G35183	AT1G35183	unknown protein; Ha. [Source:TAIR;Acc:AT1G35183]		1.7209	0
AT1G35730	APUM9	pumilio 9 [Source:TAIR;Acc:AT1G35730]		1.4897	0.0033
AT1G35735	nan	nan		2.0163	0.0098
AT1G42003	nan	nan		1.4717	0.0111
AT1G44090	GA20OX5	Gibberellin 20 oxidase 5 [Source:UniProtKB/Swiss-Prot;Acc:Q4PT02]		1.2102	0.0051
AT1G45063	AT1G45063	Copper ion binding / electron carrier protein [Source:UniProtKB/TrEMBL;Acc:F4HPM4]		4.266	0
AT1G49190	RR19	response regulator 19 [Source:TAIR;Acc:AT1G49190]		1.0252	0.0097
AT1G49330	AT1G49330	F13F21.24 protein [Source:UniProtKB/TrEMBL;Acc:Q9XIA0]		3.1962	0.0018
AT1G51090	AT1G51090	Heavy metal transport/detoxification superfamily protein [Source:UniProtKB/TrEMBL;Acc:Q9C684]		1.112	0.0382
AT1G52840	nan	nan		2.5571	0
AT1G55390	AT1G55390	Cysteine/Histidine-rich C1 domain family protein [Source:UniProtKB/TrEMBL;Acc:Q9C6G8]		1.3735	0.0081
AT1G56400	AT1G56400	Putative F-box/LRR-repeat protein At1g56400 [Source:UniProtKB/Swiss-Prot;Acc:Q9C7X8]		1.4025	0
AT1G57800	VIM5	zinc finger (C3HC4-type RING finger) family protein [Source:TAIR;Acc:AT1G57800]		1.5875	0
AT1G58037	AT1G58037	Cysteine/Histidine-rich C1 domain family protein [Source:UniProtKB/TrEMBL;Acc:Q2V4G4]		4.1141	0.0015
AT1G60913	AT1G60913	Protein RALF-like 35 [Source:UniProtKB/Swiss-Prot;Acc:A8MRK3]		1.3599	0.0008
AT1G61320	AT1G61320	FBD-associated F-box protein At1g61320 [Source:UniProtKB/Swiss-Prot;Acc:O64788]		1.2972	0.0263
AT1G62660	BFRUCT3	Acid beta-fructofuranosidase 3, vacuolar [Source:UniProtKB/Swiss-Prot;Acc:Q43348]		1.2225	0
AT1G65330	PHE1	MADS-box transcription factor PHERES 1 [Source:UniProtKB/Swiss-Prot;Acc:O80805]		2.2727	0.0001
AT1G65740	AT1G65740	Probable F-box protein At1g65740 [Source:UniProtKB/Swiss-Prot;Acc:Q9SHY1]		2.3258	0
AT1G65770	AMR1	Putative F-box protein At1g65770 [Source:UniProtKB/Swiss-Prot;Acc:Q9SHX9]		1.0058	0.0025
AT1G66040	ORTH4	Putative E3 ubiquitin-protein ligase ORTHRUS 4 [Source:UniProtKB/Swiss-Prot;Acc:Q9C8E1]		1.8496	0
AT1G66050	ORTH5	E3 ubiquitin-protein ligase ORTHRUS 5 [Source:UniProtKB/Swiss-Prot;Acc:Q680I0]		1.5571	0
AT1G66630	AT1G66630	E3 ubiquitin-protein ligase SINA-like 3 [Source:UniProtKB/Swiss-Prot;Acc:Q9C6H2]		1.2893	0.001
AT1G67390	AT1G67390	Putative F-box protein At1g67390 [Source:UniProtKB/Swiss-Prot;Acc:Q9FYF4]		1.2911	0
AT1G67830	FXG1	Alpha-L-fucosidase 3 [Source:UniProtKB/Swiss-Prot;Acc:Q9FXE5]		1.9764	0
AT1G68840	RAV2	TEM2 [Source:UniProtKB/TrEMBL;Acc:A0A178WNP0]		1.1274	0.0121
AT1G70560	TAA1	L-tryptophan--pyruvate aminotransferase 1 [Source:UniProtKB/Swiss-Prot;Acc:Q9S7N2]		1.0377	0
AT1G72060	AT1G72060	Serine-type endopeptidase inhibitor [Source:UniProtKB/TrEMBL;Acc:Q9C7G9]		1.7526	0.0062
AT1G73610	AT1G73610	GDSL esterase/lipase At1g73610 [Source:UniProtKB/Swiss-Prot;Acc:Q9C9V0]		1.297	0
AT1G75600	AT1G75600	Histone H3-like 3 [Source:UniProtKB/Swiss-Prot;Acc:Q9LR02]		1.5308	0
AT1G76520	PILS3	Protein PIN-LIKES 3 [Source:UniProtKB/Swiss-Prot;Acc:Q9C9K5]		1.2822	0
AT1G76600	AT1G76600	Poly polymerase [Source:UniProtKB/TrEMBL;Acc:Q9C9J8]		1.1678	0.0005
AT1G77950	AGL67	AGAMOUS-like 67 [Source:UniProtKB/TrEMBL;Acc:F4I8L6]		2.1254	0.0054
AT1G78095	nan	nan		3.5656	0.0033
AT1G78720	AT1G78720	F9K20.24 protein [Source:UniProtKB/TrEMBL;Acc:Q9ZV90]		1.4185	0.0276
AT1G81020	nan	nan		3.0937	0.0106
AT2G03840	TET13	TET13 [Source:UniProtKB/TrEMBL;Acc:A0A178VZM9]		1.3728	0.0205
AT2G04020	AT2G04020	GDSL esterase/lipase At2g04020 [Source:UniProtKB/Swiss-Prot;Acc:Q9SIF3]		3.3864	0.0092
AT2G04025	RGF3	Root meristem growth factor 3 [Source:UniProtKB/Swiss-Prot;Acc:Q6ID76]		1.9424	0.0001
AT2G04120	nan	nan		2.0695	0
AT2G04910	AT2G04910	Carbohydrate-binding X8 domain superfamily protein [Source:UniProtKB/TrEMBL;Acc:Q9SI35]		1.0096	0
AT2G10990	nan	nan		2.6378	0.0155
AT2G12190	AT2G12190	Cytochrome P450 superfamily protein [Source:UniProtKB/TrEMBL;Acc:Q9ZUQ6]		1.0769	0
AT2G13865	nan	nan		2.2489	0.0004
AT2G15650	nan	nan		2.0086	0.0052
AT2G18420	GASA11	Gibberellin-regulated protein 11 [Source:UniProtKB/Swiss-Prot;Acc:F4IQJ4]		1.4863	0.0001
AT2G19510	LBD8	LOB domain-containing protein 8 [Source:UniProtKB/Swiss-Prot;Acc:Q9ZUP0]		1.2656	0
AT2G20160	ASK17	SKP1-like protein 17 [Source:UniProtKB/Swiss-Prot;Acc:Q9SL65]		3.0184	0
AT2G20595	AT2G20595	Expressed protein [Source:UniProtKB/TrEMBL;Acc:Q8S8D5]		1.1053	0
AT2G21850	AT2G21850	Cysteine/Histidine-rich C1 domain family protein [Source:UniProtKB/TrEMBL;Acc:F4III1]		1.0182	0.0421
AT2G22060	AT2G22060	Galactose oxidase/kelch repeat protein [Source:UniProtKB/TrEMBL;Acc:Q9SHZ9]		1.7647	0.0076
AT2G23148	SPH11	S-protein homolog 11 [Source:UniProtKB/Swiss-Prot;Acc:B3H4B5]		1.4472	0
AT2G23970	GGP5	Gamma-glutamyl peptidase 5 [Source:UniProtKB/Swiss-Prot;Acc:O82225]		1.0947	0
AT2G24696	AT2G24696	B3 domain-containing protein REM-like 2 [Source:UniProtKB/Swiss-Prot;Acc:F4IQL7]		1.6449	0.0018
AT2G25305	AT2G25305	Putative defensin-like protein 67 [Source:UniProtKB/Swiss-Prot;Acc:Q3EBU2]		1.062	0
AT2G25700	ASK3	SKP1-like protein 3 [Source:UniProtKB/Swiss-Prot;Acc:Q9SL93]		1.6854	0
AT2G28010	AT2G28010	Eukaryotic aspartyl protease family protein [Source:UniProtKB/TrEMBL;Acc:Q9SJJ2]		2.5517	0
AT2G28580	AT2G28580	Plant protein of unknown function (DUF247) [Source:TAIR;Acc:AT2G28580]		4.2831	0
AT2G28700	AGL46	AGAMOUS-like 46 [Source:UniProtKB/TrEMBL;Acc:F4IIT6]		1.2432	0
AT2G29470	GSTU3	Glutathione S-transferase U3 [Source:UniProtKB/Swiss-Prot;Acc:Q9ZW28]		3.7283	0.0026
AT2G31430	PMEI5	Pectinesterase inhibitor 5 [Source:UniProtKB/Swiss-Prot;Acc:Q9SIC6]		1.8942	0.001
AT2G32275	AT2G32275	Expressed protein [Source:TAIR;Acc:AT2G32275]		1.7643	0
AT2G32530	CSLB3	Cellulose synthase-like protein B3 [Source:UniProtKB/Swiss-Prot;Acc:Q8RX83]		1.3276	0.0359
AT2G34600	TIFY 5B	Protein TIFY 5B [Source:UniProtKB/Swiss-Prot;Acc:O64687]		2.8346	0.001
AT2G36560	AT2G36560	AT hook motif DNA-binding family protein [Source:UniProtKB/TrEMBL;Acc:Q9SJQ2]		1.216	0
AT2G37540	AT2G37540	NAD(P)-binding Rossmann-fold superfamily protein [Source:UniProtKB/TrEMBL;Acc:O80924]		1.2627	0
AT2G41360	AT2G41360	Putative F-box/kelch-repeat protein At2g41360 [Source:UniProtKB/Swiss-Prot;Acc:Q9ZVC1]		2.2697	0.0394
AT2G41640	AT2G41640	At2g41640/T32G6.16 [Source:UniProtKB/TrEMBL;Acc:O22225]		1.3825	0
AT2G42470	AT2G42470	MATH domain and coiled-coil domain-containing protein At2g42470 [Source:UniProtKB/Swiss-Prot;Acc:P0DKG5]		1.9333	0.0048
AT2G42485	AT2G42485	other RNA [Source:TAIR;Acc:AT2G42485]		2.0056	0.0009
AT2G44925	AT2G44925	unknown protein; FUNCTIONS IN: molecular_function unknown; INVOLVED IN: biological_process unknown; LOCATED IN: cellular_component unknown; Ha. [Source:TAIR;Acc:AT2G44925]		1.9827	0
AT2G46375	AT2G46375	Expressed protein [Source:UniProtKB/TrEMBL;Acc:Q8S8G5]		1.3485	0
AT2G47480	AT2G47480	DUF3511 domain protein, putative (DUF3511) [Source:UniProtKB/TrEMBL;Acc:O22262]		1.1873	0.0001
AT3G01290	HIR3	HIR2 [Source:UniProtKB/TrEMBL;Acc:A0A178V7M0]		1.4129	0.0264
AT3G02670	AT3G02670	F16B3.30 protein [Source:UniProtKB/TrEMBL;Acc:Q9M875]		1.6363	0
AT3G03240	AT3G03240	Alpha/beta-Hydrolases superfamily protein [Source:UniProtKB/TrEMBL;Acc:Q501F6]		1.4005	0.0005
AT3G04735	RALFL21	Protein RALF-like 21 [Source:UniProtKB/Swiss-Prot;Acc:A8MRF9]		2.5653	0
AT3G05975	AT3G05975	Late embryogenesis abundant (LEA) hydroxyproline-rich glycoprotein family [Source:UniProtKB/TrEMBL;Acc:Q3EBB9]		1.6788	0
AT3G11150	AT3G11150	2-oxoglutarate (2OG) and Fe(II)-dependent oxygenase superfamily protein [Source:UniProtKB/TrEMBL;Acc:Q8GX26]		1.4624	0
AT3G11430	GPAT5	Glycerol-3-phosphate acyltransferase 5 [Source:UniProtKB/Swiss-Prot;Acc:Q9CAY3]		4.1815	0.0011
AT3G13660	DIR22	Dirigent protein 22 [Source:UniProtKB/Swiss-Prot;Acc:Q66GI2]		1.407	0.0176
AT3G13820	AT3G13820	F-box protein At3g13820 [Source:UniProtKB/Swiss-Prot;Acc:Q9LRW6]		2.7808	0
AT3G13830	AT3G13830	Putative F-box protein At3g13830 [Source:UniProtKB/Swiss-Prot;Acc:Q9LRW4]		1.1197	0.0087
AT3G16020	AT3G16020	F-box associated ubiquitination effector protein [Source:UniProtKB/TrEMBL;Acc:F4J1E9]		1.5741	0.0444
AT3G17225	AT3G17225	Plant invertase/pectin methylesterase inhibitor superfamily protein [Source:UniProtKB/TrEMBL;Acc:Q9LUV0]		1.4172	0
AT3G18320	AT3G18320	F-box and associated interaction domains-containing protein [Source:TAIR;Acc:AT3G18320]		1.1443	0.0139
AT3G18330	AT3G18330	Putative F-box protein At3g18330 [Source:UniProtKB/Swiss-Prot;Acc:Q9LS57]		1.5348	0
AT3G19160	IPT8	Adenylate isopentenyltransferase 8, chloroplastic [Source:UniProtKB/Swiss-Prot;Acc:Q9LJL4]		1.1573	0
AT3G19184	AT3G19184	AP2/B3-like transcriptional factor family protein [Source:UniProtKB/TrEMBL;Acc:A0A1I9LPB7]		1.5643	0.0181
AT3G19690	AT3G19690	At3g19690 [Source:UniProtKB/TrEMBL;Acc:Q9LJM5]		1.9606	0
AT3G23080	AT3G23080	Membrane related protein-like [Source:UniProtKB/TrEMBL;Acc:Q9LS84]		1.2663	0.0002
AT3G23085	nan	nan		5.5111	0
AT3G24280	SMAP2	Small acidic protein 2 [Source:UniProtKB/Swiss-Prot;Acc:Q1ECS0]		1.2619	0.0001
AT3G28610	AT3G28610	AAA-ATPase At3g28610 [Source:UniProtKB/Swiss-Prot;Acc:Q9LJJ5]		1.6711	0.0084
AT3G30843	nan	nan		2.3876	0.0058
AT3G31161	nan	nan		2.9217	0.0185
AT3G43126	nan	nan		2.2313	0
AT3G43670	AT3G43670	Amine oxidase [Source:UniProtKB/TrEMBL;Acc:Q9M2B9]		1.0731	0.0059
AT3G44120	AT3G44120	F-box/kelch-repeat protein At3g44120 [Source:UniProtKB/Swiss-Prot;Acc:Q9LXQ1]		1.2772	0.0088
AT3G44810	AT3G44810	Putative F-box/LRR-repeat protein At3g44810 [Source:UniProtKB/Swiss-Prot;Acc:O22232]		1.1308	0.0016
AT3G45275	AT3G45275	ECA1 gametogenesis related family protein [Source:UniProtKB/TrEMBL;Acc:A8MS30]		2.4848	0.0004
AT3G49210	AT3G49210	O-acyltransferase (WSD1-like) family protein [Source:UniProtKB/TrEMBL;Acc:Q9M3B1]		1.1308	0
AT3G49450	AT3G49450	F-box and associated interaction domains-containing protein [Source:TAIR;Acc:AT3G49450]		1.3067	0.0013
AT3G49770	AT3G49770	Putative uncharacterized protein [Source:UniProtKB/TrEMBL;Acc:Q5Q0C6]		1.1743	0.0006
AT3G53960	NPF5.7	Protein NRT1/ PTR FAMILY 5.7 [Source:UniProtKB/Swiss-Prot;Acc:Q9M331]		1.4286	0.0134
AT3G54700	PHT1-7	Probable inorganic phosphate transporter 1-7 [Source:UniProtKB/Swiss-Prot;Acc:Q494P0]		2.0981	0
AT3G56060	AT3G56060	AT3g56060/F18O21_20 [Source:UniProtKB/TrEMBL;Acc:Q93ZK1]		1.5025	0.0002
AT3G60790	AT3G60790	F-box protein At3g60790 [Source:UniProtKB/Swiss-Prot;Acc:Q9LZY4]		1.3159	0
AT3G61185	nan	nan		1.6789	0.0284
AT3G63470	SCPL40	Serine carboxypeptidase-like 40 [Source:UniProtKB/Swiss-Prot;Acc:Q0WRX3]		1.5879	0.012
AT4G02733	AT4G02733	F-box protein At4g02733 [Source:UniProtKB/Swiss-Prot;Acc:Q2V3L6]		1.4834	0
AT4G02780	GA1	Ent-copalyl diphosphate synthase, chloroplastic [Source:UniProtKB/Swiss-Prot;Acc:Q38802]		1.9026	0
AT4G03610	AT4G03610	Metallo-hydrolase/oxidoreductase superfamily protein [Source:TAIR;Acc:AT4G03610]		1.9847	0
AT4G04030	ATOFP9	ovate family protein 9 [Source:TAIR;Acc:AT4G04030]		1.7687	0.0317
AT4G08190	AT4G08190	P-loop containing nucleoside triphosphate hydrolases superfamily protein [Source:UniProtKB/TrEMBL;Acc:Q9SUG1]		3.5167	0.0027
AT4G08680	nan	nan		4.6777	0
AT4G09090	AT4G09090	At4g09090 [Source:UniProtKB/TrEMBL;Acc:Q6NKV5]		1.1675	0.0003
AT4G10160	ATL59	E3 ubiquitin-protein ligase ATL59 [Source:UniProtKB/Swiss-Prot;Acc:Q9SN27]		2.4955	0
AT4G10440	AT4G10440	Probable methyltransferase PMT17 [Source:UniProtKB/Swiss-Prot;Acc:Q9SZX8]		2.912	0
AT4G10490	DLO2	Protein DMR6-LIKE OXYGENASE 2 [Source:UniProtKB/Swiss-Prot;Acc:Q9ZSA7]		1.92	0.005
AT4G10507	AT4G10507	other RNA [Source:TAIR;Acc:AT4G10507]		2.312	0.012
AT4G11400	ARID2	AT-rich interactive domain-containing protein 2 [Source:UniProtKB/Swiss-Prot;Acc:Q9LDD4]		1.9471	0
AT4G11940	ADM	Protein ADMETOS [Source:UniProtKB/Swiss-Prot;Acc:Q9SZ59]		1.5396	0.0007
AT4G12150	AT4G12150	RING/U-box superfamily protein [Source:UniProtKB/TrEMBL;Acc:Q9SZ80]		2.6563	0
AT4G13090	XTH2	Xyloglucan endotransglucosylase/hydrolase protein 2 [Source:UniProtKB/Swiss-Prot;Acc:Q9SV60]		2.6384	0
AT4G13610	MET3	DNA (cytosine-5)-methyltransferase 3 [Source:UniProtKB/Swiss-Prot;Acc:Q9T0I1]		2.1931	0
AT4G14140	MET2	DNA methyltransferase 2 [Source:TAIR;Acc:AT4G14140]		1.3376	0
AT4G14276	AT4G14276	Defensin-like protein 21 [Source:UniProtKB/Swiss-Prot;Acc:P0CAX9]		1.9698	0
AT4G16810	AT4G16810	VEFS-Box of polycomb protein [Source:UniProtKB/TrEMBL;Acc:B3H7I2]		1.6641	0
AT4G17587	nan	nan		2.8765	0.0161
AT4G17860	AT4G17860	Carboxyl-terminal proteinase-like protein, putative (DUF239) [Source:UniProtKB/TrEMBL;Acc:Q1PE74]		1.4802	0
AT4G22666	AT4G22666	Bifunctional inhibitor/lipid-transfer protein/seed storage 2S albumin superfamily protein [Source:UniProtKB/TrEMBL;Acc:Q1G3I0]		2.6738	0.0001
AT4G23350	AT4G23350	Protein of Unknown Function (DUF239) [Source:TAIR;Acc:AT4G23350]		1.0572	0
AT4G23360	AT4G23360	unknown protein; FUNCTIONS IN: molecular_function unknown; INVOLVED IN: biological_process unknown; LOCATED IN: endomembrane system; CONTAINS InterPro DOMAIN/s: Protein of unknown function DUF239, plant (InterPro:IPR004314); BEST Arabidopsis thalian /.../ein match is: unknown protein (TAIR:AT4G23370.1); Ha. [Source:TAIR;Acc:AT4G23360]		1.0461	0
AT4G23520	RDL6	Probable cysteine protease RDL6 [Source:UniProtKB/Swiss-Prot;Acc:F4JNL3]		1.692	0
AT4G24650	IPT4	Adenylate isopentenyltransferase 4 [Source:UniProtKB/Swiss-Prot;Acc:Q9SB60]		1.2115	0.0002
AT4G25580	AT4G25580	At4g25580/M7J2_50 [Source:UniProtKB/TrEMBL;Acc:Q8RY15]		1.9261	0.0245
AT4G26260	MIOX4	MIOX4 [Source:UniProtKB/TrEMBL;Acc:A0A178V1J3]		1.3557	0.0027
AT4G26930	MYB97	Transcription factor MYB97 [Source:UniProtKB/Swiss-Prot;Acc:Q9S773]		2.3178	0.0297
AT4G27810	AT4G27810	Putative uncharacterized protein [Source:UniProtKB/TrEMBL;Acc:Q5S4T5]		1.6557	0.0362
AT4G28811	BHLH119	Transcription factor bHLH119 [Source:UniProtKB/Swiss-Prot;Acc:Q8GT73]		2.4695	0.0269
AT4G32375	AT4G32375	Pectin lyase-like superfamily protein [Source:TAIR;Acc:AT4G32375]		1.5569	0
AT4G33585	AT4G33585	unknown protein; LOCATED IN: endomembrane system; Ha. [Source:TAIR;Acc:AT4G33585]		3.382	0.0093
AT4G36670	PLT6	At4g36670 [Source:UniProtKB/TrEMBL;Acc:A4VCM1]		1.5801	0.002
AT4G39320	AT4G39320	AT4g39320/T22F8_220 [Source:UniProtKB/TrEMBL;Acc:Q9T038]		1.6535	0.008
AT4G40100	AT4G40100	GRAM domain family protein [Source:TAIR;Acc:AT4G40100]		4.9525	0
AT5G04190	PKS4	Protein PHYTOCHROME KINASE SUBSTRATE 4 [Source:UniProtKB/Swiss-Prot;Acc:Q9FYE2]		1.2482	0.0486
AT5G12060	SPH3	S-protein homolog 3 [Source:UniProtKB/Swiss-Prot;Acc:Q9FMQ4]		1.8109	0
AT5G13580	ABCG6	ABC transporter G family member 6 [Source:UniProtKB/Swiss-Prot;Acc:Q9FNB5]		1.6847	0.0218
AT5G15140	AT5G15140	Aldose 1-epimerase family protein [Source:UniProtKB/TrEMBL;Acc:Q9LXG7]		2.2747	0
AT5G20240	PI	Floral homeotic protein PISTILLATA [Source:UniProtKB/Swiss-Prot;Acc:P48007]		1.6007	0.0317
AT5G20260	AT5G20260	Probable glycosyltransferase At5g20260 [Source:UniProtKB/Swiss-Prot;Acc:Q3E9A4]		1.7278	0
AT5G20330	BG4	Probable glucan endo-1,3-beta-glucosidase BG4 [Source:UniProtKB/Swiss-Prot;Acc:O49352]		1.089	0.0489
AT5G25415	AT5G25415	Protein of Unknown Function (DUF239) [Source:TAIR;Acc:AT5G25415]		1.8088	0
AT5G26630	AT5G26630	MADS-box protein AGL35 [Source:UniProtKB/TrEMBL;Acc:Q7XJK7]		1.7052	0
AT5G26900	CDC20-4	Cell division cycle 20.4, cofactor of APC complex [Source:UniProtKB/Swiss-Prot;Acc:Q4PSE4]		1.0143	0.0375
AT5G27345	nan	nan		2.813	0
AT5G27880	AT5G27880	C2H2 and C2HC zinc fingers superfamily protein [Source:UniProtKB/TrEMBL;Acc:F4K5Q7]		1.1846	0
AT5G27902	nan	nan		1.6126	0
AT5G33350	nan	nan		2.0384	0
AT5G35575	nan	nan		1.4504	0
AT5G37474	AT5G37474	Defensin-like protein 276 [Source:UniProtKB/Swiss-Prot;Acc:Q2V328]		2.2767	0
AT5G38870	nan	nan		1.0979	0.006
AT5G39270	EXPA22	Expansin-A22 [Source:UniProtKB/Swiss-Prot;Acc:Q9FL80]		1.7145	0
AT5G39550	ORTH1	E3 ubiquitin-protein ligase ORTHRUS 1 [Source:UniProtKB/Swiss-Prot;Acc:Q9FKA7]		1.0029	0
AT5G42895	AT5G42895	ECA1 gametogenesis related family protein [Source:UniProtKB/TrEMBL;Acc:A8MQ80]		2.4801	0.0034
AT5G44568	AT5G44568	Transmembrane protein [Source:UniProtKB/TrEMBL;Acc:Q570K8]		1.3401	0.0164
AT5G44840	AT5G44840	Pectin lyase-like superfamily protein [Source:TAIR;Acc:AT5G44840]		1.6008	0.0059
AT5G48400	GLR1.2	Glutamate receptor 1.2 [Source:UniProtKB/Swiss-Prot;Acc:Q9LV72]		1.3522	0.0279
AT5G51680	AT5G51680	Hydroxyproline-rich glycoprotein family protein [Source:UniProtKB/TrEMBL;Acc:F4KDC4]		1.7288	0.0439
AT5G52930	AT5G52930	Expressed protein [Source:UniProtKB/TrEMBL;Acc:Q9FLW8]		1.4081	0.0369
AT5G53740	AT5G53740	Putative uncharacterized protein [Source:UniProtKB/TrEMBL;Acc:Q9FI02]		2.1218	0.0433
AT5G54820	AT5G54820	Putative F-box/LRR-repeat protein At5g54820 [Source:UniProtKB/Swiss-Prot;Acc:Q9FFU7]		1.1773	0.0001
AT5G55020	ATMYB120	Transcription factor MYB120 [Source:UniProtKB/Swiss-Prot;Acc:Q94FL7]		2.4832	0.0277
AT5G55507	AT5G55507	At5g55507 [Source:UniProtKB/TrEMBL;Acc:Q84VG8]		2.2712	0
AT5G57220	CYP81F2	Cytochrome P450 81F2 [Source:UniProtKB/Swiss-Prot;Acc:Q9LVD6]		1.5355	0.0017
AT5G58820	SBT4.7	Subtilisin-like protease SBT4.7 [Source:UniProtKB/Swiss-Prot;Acc:F4KGD4]		2.1711	0
AT5G61650	CYCU4-3	Cyclin-U4-3 [Source:UniProtKB/Swiss-Prot;Acc:Q9FKF6]		3.604	0.0058
AT5G62040	BFT	Protein BROTHER of FT and TFL 1 [Source:UniProtKB/Swiss-Prot;Acc:Q9FIT4]		1.3026	0.0142
AT5G62110	AT5G62110	Homeodomain-like superfamily protein [Source:TAIR;Acc:AT5G62110]		1.243	0
AT5G63063	AT5G63063	Plant thionin family protein [Source:TAIR;Acc:AT5G63063]		1.2313	0.0165
Genes down-regulated in mea mutant
Identifier				log2 Ratio	pValue
AT1G01380	ETC1	MYB-like transcription factor ETC1 [Source:UniProtKB/Swiss-Prot;Acc:Q9LNI5]		-1.3164	0.0491
AT1G02550	AT1G02550	Invertase [Source:UniProtKB/TrEMBL;Acc:Q4PT42]		-3.2415	0.0006
AT1G02820	LEA2	LEA3 [Source:UniProtKB/TrEMBL;Acc:A0A178WJ88]		-1.6368	0.0006
AT1G03890	CRD	12S seed storage protein CRD [Source:UniProtKB/Swiss-Prot;Acc:Q9ZWA9]		-2.8187	0.0234
AT1G05510	OBAP1A	Oil body-associated protein 1A [Source:UniProtKB/Swiss-Prot;Acc:Q9ZVY7]		-2.9196	0.0032
AT1G05562	AT1G05562	Potential natural antisense gene, locus overlaps with AT1G05560 [Source:TAIR;Acc:AT1G05562]		-1.7183	0.0001
AT1G07560	AT1G07560	Probable LRR receptor-like serine/threonine-protein kinase At1g07560 [Source:UniProtKB/Swiss-Prot;Acc:C0LGD9]		-5.0964	0
AT1G07747	AT1G07747	Bifunctional inhibitor/lipid-transfer protein/seed storage 2S albumin superfamily protein [Source:UniProtKB/TrEMBL;Acc:A8MRP3]		-2.0133	0.0216
AT1G08065	ACA5	Alpha carbonic anhydrase 5 [Source:UniProtKB/Swiss-Prot;Acc:F4HUC4]		-1.0328	0.003
AT1G08920	ESL1	ERD (early response to dehydration) six-like 1 [Source:TAIR;Acc:AT1G08920]		-1.7152	0
AT1G09360	AT1G09360	F14J9.2 protein [Source:UniProtKB/TrEMBL;Acc:O80519]		-5.7515	0
AT1G09380	AT1G09380	WAT1-related protein At1g09380 [Source:UniProtKB/Swiss-Prot;Acc:Q8GXB4]		-3.6279	0
AT1G10190	AT1G10190	NEP-interacting protein, putative (DUF239) [Source:UniProtKB/TrEMBL;Acc:Q8VYE1]		-1.5834	0
AT1G10460	GLP7	Germin-like protein subfamily 1 member 1 [Source:UniProtKB/Swiss-Prot;Acc:P92998]		-1.4521	0.0362
AT1G11070	AT1G11070	BEST Arabidopsis thaliana protein match is: Hydroxyproline-rich glycoprotein family protein (TAIR:AT1G61080.1); Ha. [Source:TAIR;Acc:AT1G11070]		-1.0294	0.0244
AT1G11540	AT1G11540	Sulfite exporter TauE/SafE family protein [Source:TAIR;Acc:AT1G11540]		-1.5277	0
AT1G11730	B3GALT1	Hexosyltransferase (Fragment) [Source:UniProtKB/TrEMBL;Acc:W8Q7D4]		-1.2227	0.0045
AT1G13650	AT1G13650	At1g13650 [Source:UniProtKB/TrEMBL;Acc:A2RVL9]		-1.8619	0
AT1G13755	AT1G13755	Defensin-like protein 260 [Source:UniProtKB/Swiss-Prot;Acc:Q9LMX3]		-1.3748	0
AT1G15757	AT1G15757	Putative defensin-like protein 110 [Source:UniProtKB/Swiss-Prot;Acc:Q2V4N0]		-1.0975	0.0006
AT1G17030	AT1G17030	Uncharacterized protein At1g17030/F20D23_27 [Source:UniProtKB/TrEMBL;Acc:Q8GWU4]		-1.261	0
AT1G18350	MKK7	MKK7 [Source:UniProtKB/TrEMBL;Acc:A0A178W604]		-1.7792	0.0004
AT1G18760	AT1G18760	At1g18760 [Source:UniProtKB/TrEMBL;Acc:Q9M9U7]		-1.2807	0.0163
AT1G18940	AT1G18940	F14D16.8 [Source:UniProtKB/TrEMBL;Acc:Q9LMD4]		-2.3807	0.0271
AT1G22420	AT1G22420	F12K8.23 protein [Source:UniProtKB/TrEMBL;Acc:Q9SK85]		-2.2961	0
AT1G28327	AT1G28327	unknown protein; Ha. [Source:TAIR;Acc:AT1G28327]		-4.2284	0
AT1G28480	GRXC9	Glutaredoxin-C9 [Source:UniProtKB/Swiss-Prot;Acc:Q9SGP6]		-3.4836	0.001
AT1G29430	SAUR62	Auxin-responsive protein SAUR62 [Source:UniProtKB/Swiss-Prot;Acc:Q9C7Q8]		-1.7278	0.0356
AT1G29600	AT1G29600	Zinc finger C-x8-C-x5-C-x3-H type family protein [Source:TAIR;Acc:AT1G29600]		-1.2663	0.0065
AT1G30135	TIFY5A	Protein TIFY 5A [Source:UniProtKB/Swiss-Prot;Acc:Q8LBM2]		-1.9943	0.0349
AT1G34170	ARF13	Auxin response factor [Source:UniProtKB/TrEMBL;Acc:F4HT52]		-2.8794	0
AT1G34310	ARF12	Auxin response factor 12 [Source:UniProtKB/Swiss-Prot;Acc:Q9XID4]		-3.4785	0
AT1G34390	ARF22	Auxin response factor 22 [Source:UniProtKB/Swiss-Prot;Acc:Q9C8N7]		-3.2331	0.0011
AT1G34410	ARF21	Putative auxin response factor 21 [Source:UniProtKB/Swiss-Prot;Acc:Q9C8N9]		-4.6267	0
AT1G35240	ARF20	auxin response factor 20 [Source:TAIR;Acc:AT1G35240]		-3.9222	0
AT1G35242	AT1G35242	unknown protein; LOCATED IN: endomembrane system; Ha. [Source:TAIR;Acc:AT1G35242]		-4.1553	0.0013
AT1G35520	ARF15	Putative auxin response factor 15 [Source:UniProtKB/Swiss-Prot;Acc:Q9LQE3]		-4.6077	0
AT1G35540	ARF14	Putative auxin response factor 14 [Source:UniProtKB/Swiss-Prot;Acc:Q9LQE8]		-4.4	0
AT1G36600	nan	nan		-3.1475	0.003
AT1G42970	GAPB	Glyceraldehyde-3-phosphate dehydrogenase GAPB, chloroplastic [Source:UniProtKB/Swiss-Prot;Acc:P25857]		-1.0207	0
AT1G43950	ARF23	Putative auxin response factor 23 [Source:UniProtKB/Swiss-Prot;Acc:Q9LP07]		-4.6096	0.0003
AT1G43960	nan	nan		-3.0079	0.0162
AT1G43970	AT1G43970	unknown protein; Ha. [Source:TAIR;Acc:AT1G43970]		-4.0274	0.0009
AT1G43990	nan	nan		-2.6251	0.0471
AT1G45120	nan	nan		-3.8535	0.0012
AT1G48530	AT1G48530	Proteasome inhibitor-like protein [Source:UniProtKB/TrEMBL;Acc:Q5XVJ3]		-2.0223	0.0017
AT1G49770	BHLH95	Transcription factor bHLH95 [Source:UniProtKB/Swiss-Prot;Acc:Q9FXA3]		-4.6747	0
AT1G53860	AT1G53860	At1g53860 [Source:UniProtKB/TrEMBL;Acc:Q6DBE3]		-1.1411	0.004
AT1G54980	AT1G54980	Plant invertase/pectin methylesterase inhibitor superfamily protein [Source:UniProtKB/TrEMBL;Acc:Q9FZ34]		-1.6844	0.0005
AT1G56233	AT1G56233	Defensin-like protein 81 [Source:UniProtKB/Swiss-Prot;Acc:Q2V4G6]		-1.9623	0
AT1G59930	AT1G59930	F23H11.24 protein [Source:UniProtKB/TrEMBL;Acc:Q9SXC1]		-1.8175	0.0001
AT1G60880	AGL56	AGAMOUS-like-56 [Source:UniProtKB/TrEMBL;Acc:Q9C963]		-3.7896	0.0015
AT1G60987	SCRL5	Defensin-like protein 246 [Source:UniProtKB/Swiss-Prot;Acc:P82624]		-2.3833	0
AT1G62340	SBT2.4	Subtilisin-like protease SBT2.4 [Source:UniProtKB/Swiss-Prot;Acc:F4HYR6]		-4.4047	0
AT1G62530	AT1G62530	Putative uncharacterized protein [Source:UniProtKB/TrEMBL;Acc:Q1PFH6]		-3.1163	0.0077
AT1G64870	AT1G64870	F13O11.17 protein [Source:UniProtKB/TrEMBL;Acc:Q9XIQ9]		-2.3878	0
AT1G66852	AT1G66852	Carbohydrate-binding X8 domain superfamily protein [Source:UniProtKB/TrEMBL;Acc:B3H5T6]		-3.7288	0
AT1G66855	AT1G66855	Carbohydrate-binding X8 domain superfamily protein [Source:UniProtKB/TrEMBL;Acc:Q2V4E5]		-6.3559	0
AT1G68907	AT1G68907	Putative defensin-like protein 263 [Source:UniProtKB/Swiss-Prot;Acc:Q2V4D9]		-1.8466	0
AT1G69825	AT1G69825	Putative defensin-like protein 33 [Source:UniProtKB/Swiss-Prot;Acc:Q2V4D6]		-1.823	0.0008
AT1G69828	AT1G69828	Putative defensin-like protein 36 [Source:UniProtKB/Swiss-Prot;Acc:Q2V4D5]		-4.2718	0
AT1G70640	AT1G70640	At1g70640 [Source:UniProtKB/TrEMBL;Acc:Q9S843]		-1.2607	0.0092
AT1G70720	AT1G70720	Plant invertase/pectin methylesterase inhibitor superfamily protein [Source:TAIR;Acc:AT1G70720]		-1.8198	0.005
AT1G71250	AT1G71250	GDSL esterase/lipase At1g71250 [Source:UniProtKB/Swiss-Prot;Acc:Q9FVV1]		-2.9281	0.0067
AT1G75620	AT1G75620	F10A5.18 [Source:UniProtKB/TrEMBL;Acc:Q9LR03]		-1.2589	0
AT1G77780	AT1G77780	Glycosyl hydrolase superfamily protein [Source:UniProtKB/TrEMBL;Acc:Q9CA16]		-4.1053	0
AT1G77960	AT1G77960	Repressor ROX1-like protein [Source:UniProtKB/TrEMBL;Acc:Q5BPU6]		-2.1176	0
AT1G78060	BXL7	Probable beta-D-xylosidase 7 [Source:UniProtKB/Swiss-Prot;Acc:Q9SGZ5]		-2.2541	0
AT1G78470	AT1G78470	F-box/LRR protein [Source:UniProtKB/TrEMBL;Acc:Q9SYN4]		-2.4292	0.0058
AT2G02490	AT2G02490	At2g02490 [Source:UniProtKB/TrEMBL;Acc:Q6NLV7]		-2.8586	0
AT2G02498	AT2G02498	Putative uncharacterized protein [Source:UniProtKB/TrEMBL;Acc:Q1G3S6]		-1.6476	0
AT2G03230	AT2G03230	GCK domain-containing protein [Source:UniProtKB/TrEMBL;Acc:O81051]		-1.0605	0.0433
AT2G04622	AT2G04622	unknown protein; FUNCTIONS IN: molecular_function unknown; INVOLVED IN: biological_process unknown; LOCATED IN: endomembrane system; BEST Arabidopsis thaliana protein match is: unknown protein (TAIR:AT5G43695.1); Ha. [Source:TAIR;Acc:AT2G04622]		-1.0544	0.0217
AT2G05335	SCRL15	Putative defensin-like protein 253 [Source:UniProtKB/Swiss-Prot;Acc:P82634]		-1.1826	0.0008
AT2G07000	AT2G07000	Putative uncharacterized protein At2g07000 [Source:UniProtKB/TrEMBL;Acc:Q9ZVW1]		-1.5991	0.0419
AT2G07681	AT2G07681	Cytochrome C assembly protein [Source:UniProtKB/TrEMBL;Acc:F4IMA2]		-2.1875	0.0354
AT2G07731	nan	nan		-1.6933	0.0423
AT2G07773	AT2G07773	unknown protein; BEST Arabidopsis thaliana protein match is: unknown protein (TAIR:ATMG00910.1); Ha. [Source:TAIR;Acc:AT2G07773]		-2.0585	0.0477
AT2G07835	AT2G07835	unknown protein; BEST Arabidopsis thaliana protein match is: unknown protein (TAIR:ATMG00400.1); Ha. [Source:TAIR;Acc:AT2G07835]		-3.4299	0.007
AT2G12465	LCR50	Putative defensin-like protein 111 [Source:UniProtKB/Swiss-Prot;Acc:P82765]		-1.3083	0
AT2G12940	UNE4	Basic-leucine zipper (BZIP) transcription factor family protein [Source:UniProtKB/TrEMBL;Acc:Q9SKF8]		-1.4935	0.0004
AT2G14730	nan	nan		-1.7457	0.0375
AT2G14846	AT2G14846	Bifunctional inhibitor/lipid-transfer protein/seed storage 2S albumin superfamily protein [Source:UniProtKB/TrEMBL;Acc:Q3EC04]		-1.4753	0
AT2G16960	AT2G16960	ARM repeat superfamily protein [Source:TAIR;Acc:AT2G16960]		-2.2698	0
AT2G17050	AT2G17050	disease resistance protein (TIR-NBS-LRR class), putative [Source:TAIR;Acc:AT2G17050]		-2.8828	0.0166
AT2G17690	SDC	F-box protein At2g17690 [Source:UniProtKB/Swiss-Prot;Acc:Q3EBY8]		-1.6848	0.0004
AT2G17750	NIP1	NEP-interacting protein 1 [Source:UniProtKB/TrEMBL;Acc:Q1PF53]		-4.3673	0
AT2G18328	RL4	Protein RADIALIS-like 4 [Source:UniProtKB/Swiss-Prot;Acc:Q1G3C4]		-1.399	0.0192
AT2G19500	CKX2	Cytokinin dehydrogenase 2 [Source:UniProtKB/Swiss-Prot;Acc:Q9FUJ3]		-2.2087	0
AT2G19796	AT2G19796	other RNA [Source:TAIR;Acc:AT2G19796]		-2.6733	0
AT2G19802	AT2G19802	Transmembrane protein [Source:UniProtKB/TrEMBL;Acc:Q2V478]		-2.6829	0
AT2G20465	AT2G20465	Defensin-like protein 103 [Source:UniProtKB/Swiss-Prot;Acc:Q8GXR4]		-1.787	0
AT2G21235	AT2G21235	Basic-leucine zipper (BZIP) transcription factor family protein [Source:UniProtKB/TrEMBL;Acc:F4IGK0]		-2.0014	0
AT2G21420	AT2G21420	RBR-type E3 ubiquitin transferase [Source:UniProtKB/TrEMBL;Acc:Q9SJT6]		-2.4898	0.0007
AT2G21465	AT2G21465	Defensin-like protein 291 [Source:UniProtKB/Swiss-Prot;Acc:Q2V472]		-1.3119	0
AT2G21880	RABG2	RAB7A [Source:UniProtKB/TrEMBL;Acc:A0A178VZI8]		-2.279	0.0108
AT2G22050	AT2G22050	F-box/kelch-repeat protein At2g22050 [Source:UniProtKB/Swiss-Prot;Acc:Q1PF20]		-2.4943	0.045
AT2G22121	LCR35	Putative defensin-like protein 154 [Source:UniProtKB/Swiss-Prot;Acc:P82750]		-2.1078	0
AT2G23250	UGT84B2	UDP-glycosyltransferase 84B2 [Source:UniProtKB/Swiss-Prot;Acc:O22183]		-2.5984	0
AT2G23960	GGP4	Gamma-glutamyl peptidase 4 [Source:UniProtKB/Swiss-Prot;Acc:F4INN2]		-1.8505	0.026
AT2G24740	SUVH8	Histone-lysine N-methyltransferase, H3 lysine-9 specific SUVH8 [Source:UniProtKB/Swiss-Prot;Acc:Q9C5P0]		-1.3919	0.0005
AT2G25120	AT2G25120	Bromo-adjacent homology (BAH) domain-containing protein [Source:UniProtKB/TrEMBL;Acc:F4IRK4]		-4.1262	0
AT2G26950	MYB104	Transcription factor MYB104 [Source:UniProtKB/Swiss-Prot;Acc:Q9SM27]		-2.0737	0.027
AT2G26975	COPT6	Copper transporter 6 [Source:UniProtKB/Swiss-Prot;Acc:Q8GWP3]		-1.6579	0
AT2G27000	CYP705A8	CYP705A8 [Source:UniProtKB/TrEMBL;Acc:A0A178W1J9]		-4.0896	0
AT2G27380	EPR1	Proline-rich extensin-like protein EPR1 [Source:UniProtKB/Swiss-Prot;Acc:Q9ZQI0]		-1.715	0.0327
AT2G27936	nan	nan		-5.0106	0
AT2G27940	ATL57	RING-H2 finger protein ATL57 [Source:UniProtKB/Swiss-Prot;Acc:Q9SJJ7]		-3.7822	0.0039
AT2G32360	AT2G32360	Ubiquitin-like superfamily protein [Source:UniProtKB/TrEMBL;Acc:Q9ZV64]		-2.3421	0.0004
AT2G33720	AT2G33720	B3 domain-containing protein At2g33720 [Source:UniProtKB/Swiss-Prot;Acc:O23659]		-6.061	0
AT2G34555	GA2OX3	Gibberellin 2-beta-dioxygenase 3 [Source:UniProtKB/Swiss-Prot;Acc:O64692]		-1.3325	0.0073
AT2G34890	AT2G34890	CTP synthase [Source:UniProtKB/TrEMBL;Acc:O64753]		-2.3186	0.0006
AT2G35250	AT2G35250	NEP-interacting protein, putative (DUF239) [Source:UniProtKB/TrEMBL;Acc:O82168]		-1.5187	0
AT2G35670	FIS2	Polycomb group protein FERTILIZATION-INDEPENDENT SEED 2 [Source:UniProtKB/Swiss-Prot;Acc:P0DKJ8]		-2.2287	0
AT2G35890	CPK25	Calcium-dependent protein kinase 25 [Source:UniProtKB/Swiss-Prot;Acc:Q9SJ61]		-1.0343	0.0119
AT2G38255	AT2G38255	Protein of Unknown Function (DUF239) [Source:TAIR;Acc:AT2G38255]		-2.3612	0
AT2G39975	AT2G39975	CONTAINS InterPro DOMAIN/s: C2 calcium-dependent membrane targeting (InterPro:IPR000008); BEST Arabidopsis thaliana protein match is: unknown protein (TAIR:AT2G40745.1); Ha. [Source:TAIR;Acc:AT2G39975]		-2.1263	0.0292
AT2G40310	AT2G40310	Hypothetical polygalacturonase [Source:UniProtKB/TrEMBL;Acc:Q9S761]		-2.1633	0.0089
AT2G40995	AT2G40995	Molecular chaperone Hsp40/DnaJ family protein [Source:TAIR;Acc:AT2G40995]		-1.7168	0.0004
AT2G41580	nan	nan		-3.5497	0.0012
AT2G43660	AT2G43660	Carbohydrate-binding X8 domain superfamily protein [Source:UniProtKB/TrEMBL;Acc:F4IS25]		-2.3381	0
AT2G43670	AT2G43670	At2g43670 [Source:UniProtKB/TrEMBL;Acc:Q6IDB5]		-1.7146	0
AT2G44540	AtGH9B9	Endoglucanase 12 [Source:UniProtKB/Swiss-Prot;Acc:O64889]		-1.5091	0
AT2G44550	AtGH9B10	Endoglucanase 13 [Source:UniProtKB/Swiss-Prot;Acc:O64890]		-1.2078	0
AT2G44560	AtGH9B11	Endoglucanase 14 [Source:UniProtKB/Swiss-Prot;Acc:Q8S8Q4]		-1.1754	0
AT2G46690	SAUR32	Auxin-responsive protein SAUR32 [Source:UniProtKB/Swiss-Prot;Acc:Q9ZUZ3]		-1.5096	0.0004
AT2G47180	GOLS1	Galactinol synthase 1 [Source:UniProtKB/Swiss-Prot;Acc:O22893]		-1.1682	0.0057
AT2G47950	AT2G47950	unknown protein; FUNCTIONS IN: molecular_function unknown; INVOLVED IN: biological_process unknown; LOCATED IN: endomembrane system; EXPRESSED IN: root, flower; EXPRESSED DURING: petal differentiation and expansion stage; BEST Arabidopsis thaliana p /.../ match is: unknown protein (TAIR:AT3G62990.1); Ha. [Source:TAIR;Acc:AT2G47950]		-1.8991	0.0285
AT3G01322	AT3G01322	ECA1-like gametogenesis related family protein [Source:UniProtKB/TrEMBL;Acc:A8MQI0]		-1.4931	0.0001
AT3G01325	AT3G01325	At3g01325 [Source:UniProtKB/TrEMBL;Acc:Q3EBD8]		-2.1653	0
AT3G01329	AT3G01329	ECA1-like gametogenesis related family protein [Source:UniProtKB/TrEMBL;Acc:A7REG8]		-2.7925	0
AT3G01516	AT3G01516	At3g01516 [Source:UniProtKB/TrEMBL;Acc:Q6NLE5]		-1.7282	0.0157
AT3G01870	AT3G01870	F28J7.20 protein [Source:UniProtKB/TrEMBL;Acc:Q9SGI4]		-1.5873	0
AT3G01880	AT3G01880	F1C9.34 protein [Source:UniProtKB/TrEMBL;Acc:Q9S7Q5]		-1.5537	0.0155
AT3G03230	AT3G03230	Alpha/beta-Hydrolases superfamily protein [Source:UniProtKB/TrEMBL;Acc:Q9M9P1]		-1.0796	0.0093
AT3G03776	AT3G03776	Hydroxyproline-rich glycoprotein family protein [Source:UniProtKB/TrEMBL;Acc:A0A1I9LP11]		-3.2284	0.0052
AT3G09330	AVT1G	Amino acid transporter AVT1G [Source:UniProtKB/Swiss-Prot;Acc:Q1PER9]		-1.647	0.0001
AT3G09990	ENT2	Equilibrative nucleotide transporter 2 [Source:UniProtKB/Swiss-Prot;Acc:Q9SR64]		-3.3651	0
AT3G10290	AT3G10290	Probable sugar phosphate/phosphate translocator At3g10290 [Source:UniProtKB/Swiss-Prot;Acc:Q9SS40]		-1.3006	0.0004
AT3G10595	AT3G10595	At3g10595 [Source:UniProtKB/TrEMBL;Acc:Q9LPN9]		-3.1412	0
AT3G10600	CAT7	Cationic amino acid transporter 7, chloroplastic [Source:UniProtKB/Swiss-Prot;Acc:Q9SQZ0]		-2.0062	0.0022
AT3G10780	AT3G10780	Transmembrane emp24 domain-containing protein p24delta6 [Source:UniProtKB/Swiss-Prot;Acc:F4J4Y0]		-1.0534	0.0012
AT3G10900	MAN4	Putative mannan endo-1,4-beta-mannosidase 4 [Source:UniProtKB/Swiss-Prot;Acc:Q9SG95]		-2.1396	0
AT3G11920	AT3G11920	F26K24.21 protein [Source:UniProtKB/TrEMBL;Acc:Q9SF07]		-1.3297	0
AT3G12190	AT3G12190	Golgin family A protein [Source:UniProtKB/TrEMBL;Acc:Q9LHI8]		-5.0426	0
AT3G12700	NANA	Aspartic proteinase NANA, chloroplast [Source:UniProtKB/Swiss-Prot;Acc:Q9LTW4]		-1.3577	0
AT3G13630	AT3G13630	Putative uncharacterized protein [Source:UniProtKB/TrEMBL;Acc:Q9LID7]		-1.2691	0.0001
AT3G13910	AT3G13910	Protein of unknown function (DUF3511) [Source:TAIR;Acc:AT3G13910]		-1.0695	0.0008
AT3G14450	CID9	Polyadenylate-binding protein-interacting protein 9 [Source:UniProtKB/Swiss-Prot;Acc:Q9LRR6]		-1.4618	0.0231
AT3G14630	CYP72A9	Cytochrome P450, family 72, subfamily A, polypeptide 9 [Source:UniProtKB/TrEMBL;Acc:A0A1I9LTL1]		-4.1151	0.0001
AT3G16895	AT3G16895	Defensin-like protein 47 [Source:UniProtKB/Swiss-Prot;Acc:Q3E7C7]		-1.6488	0.043
AT3G16960	AT3G16960	Plant self-incompatibility protein S1 family protein [Source:UniProtKB/TrEMBL;Acc:F4J3Y5]		-1.7287	0.0106
AT3G17140	AT3G17140	Plant invertase/pectin methylesterase inhibitor superfamily protein [Source:UniProtKB/TrEMBL;Acc:F4J405]		-3.0481	0
AT3G17152	AT3G17152	Invertase inhibitor-like protein [Source:UniProtKB/TrEMBL;Acc:Q9LSN2]		-1.8293	0
AT3G17155	AT3G17155	Defensin-like protein 46 [Source:UniProtKB/Swiss-Prot;Acc:Q2V3V1]		-2.7497	0.0015
AT3G19350	MPC	Maternally expressed PAB C-terminal protein [Source:UniProtKB/Swiss-Prot;Acc:Q9LT82]		-1.4754	0
AT3G19700	IKU2	Receptor-like protein kinase HAIKU2 [Source:UniProtKB/Swiss-Prot;Acc:Q9LJM4]		-1.3554	0.0489
AT3G20750	GATA29	GATA transcription factor 29 [Source:UniProtKB/Swiss-Prot;Acc:Q9LT45]		-6.2248	0
AT3G21450	AT3G21450	Protein kinase superfamily protein [Source:UniProtKB/TrEMBL;Acc:F4IXL0]		-1.7524	0.0054
AT3G21690	DTX40	Protein DETOXIFICATION 40 [Source:UniProtKB/Swiss-Prot;Acc:Q9LVD9]		-2.4106	0
AT3G24068	AT3G24068	Plant self-incompatibility protein S1 family [Source:UniProtKB/TrEMBL;Acc:Q2V3T1]		-3.571	0
AT3G25180	CYP82G1	Cytochrome P450 82G1 [Source:UniProtKB/Swiss-Prot;Acc:Q9LSF8]		-1.6662	0.0138
AT3G26590	DTX29	Protein DETOXIFICATION 29 [Source:UniProtKB/Swiss-Prot;Acc:Q38956]		-1.9452	0
AT3G27416	AT3G27416	Transmembrane protein [Source:UniProtKB/TrEMBL;Acc:B3H6K5]		-1.021	0.0403
AT3G27785	MYB118	Transcription factor MYB118 [Source:UniProtKB/Swiss-Prot;Acc:Q9LVW4]		-4.1395	0
AT3G27910	AT3G27910	Galactose oxidase/kelch repeat superfamily protein [Source:TAIR;Acc:AT3G27910]		-6.1477	0
AT3G27980	PME30	Probable pectinesterase 30 [Source:UniProtKB/Swiss-Prot;Acc:Q3EAY9]		-1.836	0
AT3G27999	AT3G27999	Plant invertase/pectin methylesterase inhibitor superfamily protein [Source:UniProtKB/TrEMBL;Acc:Q1G3A4]		-2.0543	0
AT3G28250	AT3G28250	Carbohydrate-binding X8 domain superfamily protein [Source:UniProtKB/TrEMBL;Acc:F4IZ13]		-4.6051	0
AT3G29152	AT3G29152	Bifunctional inhibitor/lipid-transfer protein/seed storage 2S albumin superfamily protein [Source:UniProtKB/TrEMBL;Acc:F4J1T5]		-2.1705	0
AT3G43200	nan	nan		-3.6782	0.0003
AT3G43205	nan	nan		-3.7778	0.0018
AT3G43350	nan	nan		-2.1273	0
AT3G46230	HSP17.4A	17.4 kDa class I heat shock protein [Source:UniProtKB/Swiss-Prot;Acc:P19036]		-2.6147	0.0474
AT3G46840	SBT4.5	Subtilisin-like protease SBT4.5 [Source:UniProtKB/Swiss-Prot;Acc:F4JA91]		-2.4438	0
AT3G46850	SBT4.6	Subtilisin-like protease SBT4.6 [Source:UniProtKB/Swiss-Prot;Acc:Q9STF7]		-2.7597	0
AT3G46860	AT3G46860	Serine protease inhibitor potato inhibitor I-type family protein [Source:UniProtKB/TrEMBL;Acc:Q9STF8]		-2.3098	0
AT3G47965	AT3G47965	AT3g47961 [Source:UniProtKB/TrEMBL;Acc:Q9ASY5]		-2.3459	0.0328
AT3G48209	AT3G48209	Plant thionin family protein [Source:UniProtKB/TrEMBL;Acc:A8MQ79]		-1.6504	0.0285
AT3G48950	AT3G48950	Endo-polygalacturonase-like protein [Source:UniProtKB/TrEMBL;Acc:Q9SMT3]		-1.4576	0
AT3G49300	AT3G49300	Proline-rich family protein [Source:UniProtKB/TrEMBL;Acc:F4IWT9]		-1.1305	0
AT3G50720	AT3G50720	Protein kinase ATN1-like protein [Source:UniProtKB/TrEMBL;Acc:Q9SCQ4]		-1.379	0.0001
AT3G51540	AT3G51540	Mucin-5AC-like protein [Source:UniProtKB/TrEMBL;Acc:Q9SCZ5]		-2.3859	0.0228
AT3G52430	PAD4	Lipase-like PAD4 [Source:UniProtKB/Swiss-Prot;Acc:Q9S745]		-1.6097	0.0033
AT3G52561	AT3G52561	Putative uncharacterized protein [Source:UniProtKB/TrEMBL;Acc:Q1G396]		-2.781	0
AT3G52620	AT3G52620	Transmembrane protein [Source:UniProtKB/TrEMBL;Acc:Q9LXK2]		-2.9361	0.0052
AT3G54510	AT3G54510	Hyperosmolality-gated Ca2+ permeable channel 2.5 [Source:UniProtKB/TrEMBL;Acc:A0A097NUQ7]		-2.8305	0.0002
AT3G54550	AT3G54550	DNA-directed RNA polymerase subunit beta-beta protein, putative (DUF506) [Source:UniProtKB/TrEMBL;Acc:Q9M1H2]		-2.1774	0.0263
AT3G55252	AT3G55252	Plant self-incompatibility protein S1 family [Source:UniProtKB/TrEMBL;Acc:Q1G395]		-1.7454	0
AT3G55254	AT3G55254	Plant self-incompatibility protein S1 family [Source:UniProtKB/TrEMBL;Acc:B3H6P2]		-1.0621	0
AT3G55420	AT3G55420	Uncharacterized protein At3g55420 [Source:UniProtKB/TrEMBL;Acc:Q9M2T7]		-1.6565	0
AT3G56520	AT3G56520	NAC (No Apical Meristem) domain transcriptional regulator superfamily protein [Source:UniProtKB/TrEMBL;Acc:Q9LXY8]		-1.6242	0.0173
AT3G57210	AT3G57210	UPF0725 protein At3g57210 [Source:UniProtKB/Swiss-Prot;Acc:Q5BPN1]		-2.8425	0.0057
AT3G57270	BG1	Probable glucan endo-1,3-beta-glucosidase BG1 [Source:UniProtKB/Swiss-Prot;Acc:Q9M2M0]		-2.7701	0
AT3G58330	AT3G58330	Phospholipase-like protein (PEARLI 4) family protein [Source:UniProtKB/TrEMBL;Acc:Q9M2I3]		-1.2333	0.0063
AT3G61290	AT3G61290	Glycosyltransferase [Source:UniProtKB/TrEMBL;Acc:Q9M2D5]		-1.1699	0.0037
AT4G02300	PME39	Probable pectinesterase/pectinesterase inhibitor 39 [Source:UniProtKB/Swiss-Prot;Acc:O81415]		-1.1301	0
AT4G03945	AT4G03945	Plant invertase/pectin methylesterase inhibitor superfamily protein [Source:UniProtKB/TrEMBL;Acc:Q1G390]		-1.0454	0
AT4G04260	AT4G04260	Bromo-adjacent homology (BAH) domain-containing protein [Source:TAIR;Acc:AT4G04260]		-1.8167	0.0305
AT4G07526	AT4G07526	unknown protein; BEST Arabidopsis thaliana protein match is: unknown protein (TAIR:AT3G33528.1); Ha. [Source:TAIR;Acc:AT4G07526]		-2.4859	0.0129
AT4G08710	nan	nan		-4.4114	0.0003
AT4G09070	MED20B	Mediator of RNA polymerase II transcription subunit 20b [Source:UniProtKB/Swiss-Prot;Acc:Q9M0S0]		-2.8605	0.0024
AT4G09153	LCR36	Defensin-like protein 155 [Source:UniProtKB/Swiss-Prot;Acc:P82751]		-2.8444	0
AT4G10210	AT4G10210	Protein of Unknown Function (DUF239) [Source:TAIR;Acc:AT4G10210]		-1.9638	0
AT4G14548	AT4G14548	other RNA [Source:TAIR;Acc:AT4G14548]		-2.0983	0.0226
AT4G15050	AT4G15050	NEP-interacting protein, putative (DUF239) [Source:UniProtKB/TrEMBL;Acc:Q1PE81]		-2.4172	0
AT4G15053	AT4G15053	Protein of Unknown Function (DUF239) [Source:TAIR;Acc:AT4G15053]		-1.3572	0
AT4G15056	AT4G15056	FUNCTIONS IN: molecular_function unknown; INVOLVED IN: biological_process unknown; LOCATED IN: endomembrane system; CONTAINS InterPro DOMAIN/s: Protein of unknown function DUF239, plant (InterPro:IPR004314); BEST Arabidopsis thaliana protein match i /.../tein of Unknown Function (DUF239) (TAIR:AT1G10190.1); Ha. [Source:TAIR;Acc:AT4G15056]		-3.7918	0.0006
AT4G15755	AT4G15755	Calcium-dependent lipid-binding (CaLB domain) family protein [Source:UniProtKB/TrEMBL;Acc:F4JK83]		-1.5173	0.0096
AT4G16165	AT4G16165	At4g16165 [Source:UniProtKB/TrEMBL;Acc:Q6AWW2]		-1.881	0
AT4G18150	AT4G18150	Kinase-related protein of unknown function (DUF1296) [Source:TAIR;Acc:AT4G18150]		-1.3612	0.0011
AT4G18340	AT4G18340	Beta-1,3-glucanase-like protein [Source:UniProtKB/TrEMBL;Acc:Q8L837]		-1.5017	0.0136
AT4G20420	AT4G20420	At4g20420 [Source:UniProtKB/TrEMBL;Acc:Q9SUN7]		-2.0947	0.006
AT4G20800	AT4G20800	Berberine bridge enzyme-like 17 [Source:UniProtKB/Swiss-Prot;Acc:Q9SVG7]		-2.411	0
AT4G22700	LBD32	LOB domain-containing protein 32 [Source:UniProtKB/Swiss-Prot;Acc:O49651]		-3.0103	0.0183
AT4G24973	SPH18	S-protein homolog 18 [Source:UniProtKB/Swiss-Prot;Acc:B3H730]		-1.7786	0.008
AT4G24975	SPH20	S-protein homolog 20 [Source:UniProtKB/Swiss-Prot;Acc:Q3E9W6]		-1.155	0.004
AT4G26030	AT4G26030	C2H2-like zinc finger protein [Source:UniProtKB/TrEMBL;Acc:Q9SZH7]		-2.2361	0.0129
AT4G26485	AT4G26485	Uncharacterized protein At4g26485 [Source:UniProtKB/Swiss-Prot;Acc:P0C8L4]		-1.5029	0.0323
AT4G29033	AT4G29033	Putative defensin-like protein 31 [Source:UniProtKB/Swiss-Prot;Acc:Q2V3D7]		-1.0761	0.0003
AT4G29035	SPH74	S-protein homolog 74 [Source:UniProtKB/Swiss-Prot;Acc:Q2HQ46]		-1.8244	0.0008
AT4G29273	LCR23	Putative defensin-like protein 158 [Source:UniProtKB/Swiss-Prot;Acc:P82737]		-1.3493	0.0001
AT4G29280	LCR22	Putative defensin-like protein 157 [Source:UniProtKB/Swiss-Prot;Acc:Q9M0F3]		-1.7157	0
AT4G29283	LCR21	Defensin-like protein 156 [Source:UniProtKB/Swiss-Prot;Acc:P82735]		-1.2369	0
AT4G29300	LCR27	LCR27 [Source:UniProtKB/TrEMBL;Acc:A0A178US97]		-3.6003	0
AT4G30050	AT4G30050	Expressed protein [Source:UniProtKB/TrEMBL;Acc:Q5BPK3]		-5.1548	0
AT4G32080	AT4G32080	unknown protein; Ha. [Source:TAIR;Acc:AT4G32080]		-1.4519	0
AT4G32380	AT4G32380	Pectin lyase-like superfamily protein [Source:TAIR;Acc:AT4G32380]		-2.5869	0
AT4G33820	AT4G33820	Endo-1,4-beta-xylanase 5-like [Source:UniProtKB/Swiss-Prot;Acc:Q84WT5]		-1.1666	0
AT4G33830	AT4G33830	Glycosyl hydrolase family 10 protein [Source:UniProtKB/TrEMBL;Acc:F4JJU7]		-2.1248	0
AT4G37690	GT6	Glycosyltransferase 6 [Source:UniProtKB/Swiss-Prot;Acc:Q9SZG1]		-1.4781	0
AT4G39650	GGT2	Glutathione hydrolase 2 [Source:UniProtKB/Swiss-Prot;Acc:Q680I5]		-3.2412	0
AT5G01280	AT5G01280	BEST Arabidopsis thaliana protein match is: proline-rich family protein (TAIR:AT3G09000.1); Ha. [Source:TAIR;Acc:AT5G01280]		-1.0169	0.0023
AT5G01580	OSH1	Gamma interferon responsive lysosomal thiol (GILT) reductase family protein [Source:UniProtKB/TrEMBL;Acc:Q9M017]		-1.9585	0.0193
AT5G03810	AT5G03810	GDSL esterase/lipase At5g03810 [Source:UniProtKB/Swiss-Prot;Acc:Q9FFN0]		-1.6829	0.0192
AT5G03820	AT5G03820	GDSL-like Lipase/Acylhydrolase family protein [Source:TAIR;Acc:AT5G03820]		-3.697	0
AT5G04045	AT5G04045	Defensin-like protein 301 [Source:UniProtKB/Swiss-Prot;Acc:Q3E715]		-1.5419	0
AT5G04047	AT5G04047	Plant self-incompatibility protein S1 family [Source:UniProtKB/TrEMBL;Acc:B3H5F7]		-3.7524	0
AT5G05120	AT5G05120	C2H2 and C2HC zinc fingers superfamily protein [Source:UniProtKB/TrEMBL;Acc:Q9FF62]		-1.3715	0.0015
AT5G05260	CYP79A2	Phenylalanine N-monooxygenase [Source:UniProtKB/Swiss-Prot;Acc:Q9FLC8]		-1.2849	0.0204
AT5G06500	AGL96	AGAMOUS-like 96 [Source:UniProtKB/TrEMBL;Acc:Q9FG20]		-3.69	0
AT5G06790	AT5G06790	At5g06790 [Source:UniProtKB/TrEMBL;Acc:Q9FG28]		-1.7736	0.0141
AT5G07260	AT5G07260	START (StAR-related lipid-transfer) lipid-binding domain-containing protein [Source:UniProtKB/TrEMBL;Acc:Q84JD1]		-6.176	0
AT5G07460	MRSA2	PMSR2 [Source:UniProtKB/TrEMBL;Acc:A0A178UBC0]		-1.0252	0.0002
AT5G08730	ARI16	Probable E3 ubiquitin-protein ligase ARI16 [Source:UniProtKB/Swiss-Prot;Acc:Q9C5A4]		-1.7109	0
AT5G09360	LAC14	Laccase-14 [Source:UniProtKB/Swiss-Prot;Acc:Q9FY79]		-1.2766	0
AT5G09660	PMDH2	Malate dehydrogenase [Source:UniProtKB/TrEMBL;Acc:B3H560]		-1.0042	0
AT5G11210	GLR2.5	Glutamate receptor 2.5 [Source:UniProtKB/Swiss-Prot;Acc:Q9LFN5]		-2.081	0.0202
AT5G11220	AT5G11220	Uncharacterized protein F2I11_110 [Source:UniProtKB/TrEMBL;Acc:Q9LFN4]		-1.7796	0.0332
AT5G12020	HSP17.6	17.6 kDa class II heat shock protein [Source:UniProtKB/Swiss-Prot;Acc:P29830]		-2.3824	0.0278
AT5G12030	HSP17.7	17.7 kDa class II heat shock protein [Source:UniProtKB/Swiss-Prot;Acc:O81822]		-2.4128	0.0484
AT5G12300	AT5G12300	At5g12300 [Source:UniProtKB/TrEMBL;Acc:Q94CL2]		-1.5423	0.0206
AT5G12910	AT5G12910	Histone H3-like 4 [Source:UniProtKB/Swiss-Prot;Acc:Q9LXU8]		-2.6455	0.0001
AT5G14290	AT5G14290	Mitochondrial ribosomal protein L37 [Source:UniProtKB/TrEMBL;Acc:Q1PDW9]		-1.9187	0.013
AT5G14860	AT5G14860	Glycosyltransferase [Source:UniProtKB/TrEMBL;Acc:Q1PDW8]		-1.1651	0
AT5G14995	AT5G14995	ECA1 gametogenesis related family protein [Source:UniProtKB/TrEMBL;Acc:A8MS22]		-4.6719	0
AT5G15000	AT5G15000	ECA1 gametogenesis family protein [Source:UniProtKB/TrEMBL;Acc:F4K8A7]		-1.8256	0
AT5G15940	AT5G15940	NAD(P)-binding Rossmann-fold superfamily protein [Source:TAIR;Acc:AT5G15940]		-1.792	0.0032
AT5G16530	PIN5	Auxin efflux carrier component [Source:UniProtKB/TrEMBL;Acc:A0A178UIR3]		-1.3736	0.0022
AT5G17540	AT5G17540	At5g17540 [Source:UniProtKB/TrEMBL;Acc:Q9LF70]		-2.7949	0.0065
AT5G19097	nan	nan		-3.0185	0.0001
AT5G19175	AT5G19175	Putative defensin-like protein 48 [Source:UniProtKB/Swiss-Prot;Acc:Q2V365]		-2.8869	0
AT5G20440	MOB2A	MOB kinase activator-like 2A [Source:UniProtKB/Swiss-Prot;Acc:F4K495]		-1.4301	0
AT5G21130	AT5G21130	Late embryogenesis abundant (LEA) hydroxyproline-rich glycoprotein family [Source:UniProtKB/TrEMBL;Acc:Q84VP8]		-1.0796	0.0389
AT5G27200	ACP5	Acyl carrier protein 5, chloroplastic [Source:UniProtKB/Swiss-Prot;Acc:O04652]		-1.1251	0
AT5G27530	AT5G27530	Pectin lyase-like superfamily protein [Source:UniProtKB/TrEMBL;Acc:F4K4C2]		-1.7265	0.0185
AT5G27890	AT5G27890	BEST Arabidopsis thaliana protein match is: myosin heavy chain-related (TAIR:AT2G15420.1); Ha. [Source:TAIR;Acc:AT5G27890]		-2.1466	0.0222
AT5G28288	AT5G28288	Putative defensin-like protein 101 [Source:UniProtKB/Swiss-Prot;Acc:Q2V337]		-1.9521	0.0441
AT5G32619	AT5G32619	Defensin-like protein 82 [Source:UniProtKB/Swiss-Prot;Acc:Q2V334]		-2.1386	0
AT5G33070	nan	nan		-2.5591	0.0341
AT5G33432	nan	nan		-3.8425	0.0012
AT5G35698	AT5G35698	Plant thionin family protein [Source:UniProtKB/TrEMBL;Acc:A8MQJ3]		-1.4314	0.0117
AT5G37560	AT5G37560	RBR-type E3 ubiquitin transferase [Source:UniProtKB/TrEMBL;Acc:F4K784]		-3.4404	0
AT5G38330	PDF3.1	Defensin-like protein 181 [Source:UniProtKB/Swiss-Prot;Acc:P82789]		-1.4143	0
AT5G38930	AT5G38930	Germin-like protein subfamily 1 member 10 [Source:UniProtKB/Swiss-Prot;Acc:Q9FMA9]		-3.1989	0
AT5G38940	AT5G38940	RmlC-like cupins superfamily protein [Source:TAIR;Acc:AT5G38940]		-2.1666	0.0004
AT5G39260	EXPA21	Expansin-A21 [Source:UniProtKB/Swiss-Prot;Acc:Q9FL81]		-2.8072	0
AT5G39280	EXPA23	Expansin-A23 [Source:UniProtKB/Swiss-Prot;Acc:Q9FL79]		-3.1773	0
AT5G39310	EXPA24	Expansin-A24 [Source:UniProtKB/Swiss-Prot;Acc:Q9FL76]		-3.0712	0
AT5G40430	MYB22	At5g40430 [Source:UniProtKB/TrEMBL;Acc:Q9SPH0]		-2.1526	0.0001
AT5G40680	AT5G40680	Galactose oxidase/kelch repeat superfamily protein [Source:UniProtKB/TrEMBL;Acc:Q9FM30]		-4.6177	0
AT5G42223	AT5G42223	Putative defensin-like protein 114 [Source:UniProtKB/Swiss-Prot;Acc:Q2V322]		-1.5728	0
AT5G43090	APUM13	Putative pumilio homolog 13 [Source:UniProtKB/Swiss-Prot;Acc:Q9FMH4]		-1.2469	0.0054
AT5G44480	DUR	Putative UDP-arabinose 4-epimerase 4 [Source:UniProtKB/Swiss-Prot;Acc:Q9FI17]		-2.4218	0
AT5G45530	AT5G45530	Transmembrane protein, putative (DUF594) [Source:UniProtKB/TrEMBL;Acc:Q9FHI3]		-1.613	0.0491
AT5G45810	CIPK19	Non-specific serine/threonine protein kinase [Source:UniProtKB/TrEMBL;Acc:A0A178UQC9]		-2.0016	0.045
AT5G46810	AT5G46810	Protein of Unknown Function (DUF239) [Source:TAIR;Acc:AT5G46810]		-2.5708	0
AT5G46820	AT5G46820	Protein of Unknown Function (DUF239) [Source:TAIR;Acc:AT5G46820]		-2.3852	0
AT5G46950	AT5G46950	At5g46950 [Source:UniProtKB/TrEMBL;Acc:Q9FJR6]		-1.7908	0
AT5G46960	PMEI12	Pectinesterase inhibitor 12 [Source:UniProtKB/Swiss-Prot;Acc:Q9FJR5]		-1.9152	0
AT5G50115	AT5G50115	CONTAINS InterPro DOMAIN/s: Molecular chaperone, heat shock protein, Hsp40, DnaJ (InterPro:IPR015609); BEST Arabidopsis thaliana protein match is: Molecular chaperone Hsp40/DnaJ family protein (TAIR:AT5G50510.1); Ha. [Source:TAIR;Acc:AT5G50115]		-4.6595	0
AT5G50120	AT5G50120	Similarity to GTP-binding regulatory protein and WD-repeat protein [Source:UniProtKB/TrEMBL;Acc:Q9FG99]		-1.651	0.0444
AT5G50570	SPL13A	Squamosa promoter-binding-like protein 13B [Source:UniProtKB/Swiss-Prot;Acc:P0DI11]		-1.2427	0.0063
AT5G50770	HSD6	11-beta-hydroxysteroid dehydrogenase-like 6 [Source:UniProtKB/Swiss-Prot;Acc:Q9LUE4]		-2.4393	0.0003
AT5G53710	AT5G53710	unknown protein; FUNCTIONS IN: molecular_function unknown; INVOLVED IN: biological_process unknown; LOCATED IN: endomembrane system; EXPRESSED IN: 8 plant structures; EXPRESSED DURING: 4 anthesis, C globular stage, petal differentiation and expansio /.../e; Ha. [Source:TAIR;Acc:AT5G53710]		-1.8862	0.0344
AT5G54215	AT5G54215	Putative defensin-like protein 66 [Source:UniProtKB/Swiss-Prot;Acc:Q2V2Y6]		-2.8673	0
AT5G54220	AT5G54220	Defensin-like protein 69 [Source:UniProtKB/Swiss-Prot;Acc:Q9FL73]		-1.2131	0
AT5G54350	AT5G54350	FUNCTIONS IN: molecular_function unknown; INVOLVED IN: biological_process unknown; LOCATED IN: chloroplast; BEST Arabidopsis thaliana protein match is: C2H2-like zinc finger protein (TAIR:AT5G54360.1); Ha. [Source:TAIR;Acc:AT5G54350]		-1.4678	0.0023
AT5G54360	AT5G54360	C2H2-like zinc finger protein [Source:UniProtKB/TrEMBL;Acc:Q9FL64]		-1.9055	0.0394
AT5G55131	AT5G55131	Putative defensin-like protein 84 [Source:UniProtKB/Swiss-Prot;Acc:Q2V2Y3]		-1.2853	0
AT5G55132	AT5G55132	Defensin-like protein 85 [Source:UniProtKB/Swiss-Prot;Acc:Q8GXV6]		-1.1809	0.0001
AT5G56100	AT5G56100	Glycine-rich protein / oleosin [Source:UniProtKB/TrEMBL;Acc:Q9FKT7]		-1.6404	0.0001
AT5G57480	AT5G57480	AAA-ATPase At5g57480 [Source:UniProtKB/Swiss-Prot;Acc:Q9FKM3]		-1.0391	0.0002
AT5G58310	MES18	Methylesterase 18 [Source:UniProtKB/Swiss-Prot;Acc:Q9LVL9]		-1.3604	0
AT5G58850	ATMYB119	MYB119 [Source:UniProtKB/TrEMBL;Acc:A0A178UF86]		-3.1586	0
AT5G59110	AT5G59110	Similarity to serine protease [Source:UniProtKB/TrEMBL;Acc:Q9FIG3]		-2.1096	0
AT5G59190	AT5G59190	subtilase family protein [Source:TAIR;Acc:AT5G59190]		-2.685	0
AT5G59590	UGT76E2	Glycosyltransferase (Fragment) [Source:UniProtKB/TrEMBL;Acc:W8PUA4]		-2.1234	0.0005
AT5G60330	nan	nan		-1.7528	0.0214
AT5G63240	AT5G63240	At5g63240 [Source:UniProtKB/TrEMBL;Acc:Q9FMJ9]		-2.1137	0.0453
AT5G65510	AIL7	AP2-like ethylene-responsive transcription factor AIL7 [Source:UniProtKB/Swiss-Prot;Acc:Q6J9N8]		-1.5118	0.0301
AT5G65590	DOF5.7	Dof zinc finger protein DOF5.7 [Source:UniProtKB/Swiss-Prot;Acc:Q9LSL6]		-1.6234	0.0264
AT5G67120	AT5G67120	RING/U-box superfamily protein [Source:UniProtKB/TrEMBL;Acc:Q9FHA1]		-2.0764	0.0337
ATCG00130	ATPF	ATP synthase subunit b, chloroplastic [Source:UniProtKB/Swiss-Prot;Acc:P56759]		TRUE	-1.5171
ATCG00480	ATPB	ATP synthase subunit beta, chloroplastic [Source:UniProtKB/Swiss-Prot;Acc:P19366]		TRUE	-1.6149
ATCG00680	PSBB	Photosystem II CP47 reaction center protein [Source:UniProtKB/TrEMBL;Acc:A0A1B1W4X0]		TRUE	-1.6479
ATCG00740	RPOA	DNA-directed RNA polymerase subunit alpha [Source:UniProtKB/Swiss-Prot;Acc:P56762]		TRUE	-1.6007
ATCG00770	RPS8	30S ribosomal protein S8, chloroplastic [Source:UniProtKB/Swiss-Prot;Acc:P56801]		TRUE	-1.7937
ATCG01060	PSAC	Photosystem I iron-sulfur center [Source:UniProtKB/Swiss-Prot;Acc:P62090]		TRUE	-2.4811
ATCG01110	NDHH	NAD(P)H-quinone oxidoreductase subunit H, chloroplastic [Source:UniProtKB/Swiss-Prot;Acc:P56753]		TRUE	-1.7947
ATMG00513	NAD5A	NADH dehydrogenase 5A [Source:TAIR;Acc:ATMG00513]		TRUE	-1.7227
ATMG01120	NAD1B	NADH dehydrogenase 1B [Source:TAIR;Acc:ATMG01120]		TRUE	-1.8493

## Sheet: 4DAP
RNA-Seq analyses of seeds of Wild-type versis mea mutant at 4 Days after pollination
Used criteria:
P-value lower than 0,05
Log2ratio higher than 1 or lower than -1
Each pair of the triplicate must have a fold change higher than 1,5 or lower than 1,5.
Genes up-regulated in mea mutant
AGI			logFC	PValue
AT5G24316	AT5G24316	Proline-rich family protein [Source:UniProtKB/TrEMBL;Acc:Q8L8V7]	1.00203	1.85624e-11
AT5G50490	NFYC5	Nuclear transcription factor Y subunit C-5 [Source:UniProtKB/Swiss-Prot;Acc:Q9FGP6]	1.0038	3.83475e-05
AT3G27425	AT3G27425	ECA1-like gametogenesis related family protein [Source:UniProtKB/TrEMBL;Acc:A8MRQ7]	1.00707	0.00271367
AT4G35725	AT4G35725	Transmembrane protein [Source:UniProtKB/TrEMBL;Acc:Q8L9S9]	1.01146	0.000673141
AT5G10170	IPS3	Probable inositol 3-phosphate synthase isozyme 3 [Source:UniProtKB/Swiss-Prot;Acc:Q9LX12]	1.0117	1.13879e-08
AT4G27940	MTM1	Mitochondrial carrier protein MTM1 [Source:UniProtKB/Swiss-Prot;Acc:Q944H5]	1.0134	0.0452591
AT1G69190	CytHPPK/DHPS	Folate synthesis bifunctional protein [Source:UniProtKB/Swiss-Prot;Acc:Q1ENB6]	1.02202	2.21191e-07
AT5G24780	VSP1	Vegetative storage protein 1 [Source:UniProtKB/Swiss-Prot;Acc:O49195]	1.02542	1.25327e-06
AT4G15417	ATRTL1	RNAse II-like 1 [Source:TAIR;Acc:AT4G15417]	1.03019	3.71076e-06
AT1G36370	SHM7	Serine hydroxymethyltransferase 7 [Source:UniProtKB/Swiss-Prot;Acc:Q84WV0]	1.03097	3.35076e-08
AT3G57160	AT3G57160	Cysteine-rich TM module stress tolerance protein [Source:UniProtKB/TrEMBL;Acc:A0A1I9LN23]	1.03476	1.90964e-07
AT5G47075	LCR20	Defensin-like protein 127 [Source:UniProtKB/Swiss-Prot;Acc:P82734]	1.03725	1.49027e-05
AT1G48480	RKL1	Probable inactive receptor kinase At1g48480 [Source:UniProtKB/Swiss-Prot;Acc:Q9LP77]	1.03832	6.82428e-07
AT3G61172	LCR8	Putative defensin-like protein 128 [Source:UniProtKB/Swiss-Prot;Acc:P82723]	1.03882	1.53547e-05
AT1G24070	CSLA10	Probable glucomannan 4-beta-mannosyltransferase 10 [Source:UniProtKB/Swiss-Prot;Acc:Q9LR87]	1.04439	2.8793e-06
AT3G47620	TCP14	Transcription factor TCP14 [Source:UniProtKB/Swiss-Prot;Acc:Q93Z00]	1.04491	3.45185e-05
AT5G53250	AGP22	ATAGP22 [Source:UniProtKB/TrEMBL;Acc:A0A178UC75]	1.04691	3.5721e-06
AT5G14960	E2FD	E2F transcription factor-like E2FD [Source:UniProtKB/Swiss-Prot;Acc:Q9LFQ9]	1.04753	1.96975e-09
AT2G38230	PDX11	Pyridoxal 5'-phosphate synthase subunit PDX1.1 [Source:UniProtKB/Swiss-Prot;Acc:O80448]	1.04802	6.15468e-09
AT3G29570	AT3G29570	unknown protein; Ha. [Source:TAIR;Acc:AT3G29570]	1.05419	7.35747e-11
AT4G27550	TPS4	Probable alpha,alpha-trehalose-phosphate synthase [UDP-forming] 4 [Source:UniProtKB/Swiss-Prot;Acc:Q9T079]	1.058	3.35957e-10
AT1G10640	AT1G10640	Pectin lyase-like superfamily protein [Source:UniProtKB/TrEMBL;Acc:F4I5U6]	1.06066	1.35258e-06
AT4G16140	AT4G16140	proline-rich family protein [Source:TAIR;Acc:AT4G16140]	1.0652	0.000154854
AT4G00970	CRK41	Cysteine-rich receptor-like protein kinase 41 [Source:UniProtKB/Swiss-Prot;Acc:O23081]	1.07681	1.85316e-05
AT2G22240	IPS2	Inositol-3-phosphate synthase isozyme 2 [Source:UniProtKB/Swiss-Prot;Acc:Q38862]	1.08139	3.36589e-05
AT3G17225	AT3G17225	Plant invertase/pectin methylesterase inhibitor superfamily protein [Source:UniProtKB/TrEMBL;Acc:Q9LUV0]	1.08546	5.94203e-10
AT1G67370	ASY1	Meiosis-specific protein ASY1 [Source:UniProtKB/Swiss-Prot;Acc:F4HRV8]	1.09399	1.72948e-05
AT4G12140	AT4G12140	RING/U-box superfamily protein [Source:UniProtKB/TrEMBL;Acc:Q9SZ79]	1.09507	2.95323e-06
AT1G73607	LCR65	Defensin-like protein 176 [Source:UniProtKB/Swiss-Prot;Acc:P82779]	1.09581	1.95646e-05
AT2G39420	AT2G39420	Alpha/beta-Hydrolases superfamily protein [Source:UniProtKB/TrEMBL;Acc:Q8RXN7]	1.1043	1.05466e-11
AT5G46690	BHLH71	Transcription factor bHLH71 [Source:UniProtKB/Swiss-Prot;Acc:Q56XR0]	1.10598	6.93514e-06
AT3G02120	AT3G02120	Hydroxyproline-rich glycoprotein family protein [Source:UniProtKB/TrEMBL;Acc:Q8L9N1]	1.1116	3.79651e-05
AT3G05460	AT3G05460	Sporozoite surface protein-like protein [Source:UniProtKB/TrEMBL;Acc:Q8L9R7]	1.11414	1.00043e-11
AT2G20080	SPEAR1	Protein SPEAR1 [Source:UniProtKB/Swiss-Prot;Acc:Q84X40]	1.11518	1.59337e-06
AT5G53610	AT5G53610	Carbohydrate-binding X8 domain superfamily protein [Source:UniProtKB/TrEMBL;Acc:Q9FJC3]	1.12405	1.08862e-05
AT3G03260	HDG8	Homeobox-leucine zipper protein HDG8 [Source:UniProtKB/Swiss-Prot;Acc:Q9M9P4]	1.13673	2.19564e-09
AT4G15480	UGT84A1	UDP-glycosyltransferase 84A1 [Source:UniProtKB/Swiss-Prot;Acc:Q5XF20]	1.14728	0.000950093
AT3G45140	LOX2	Lipoxygenase 2, chloroplastic [Source:UniProtKB/Swiss-Prot;Acc:P38418]	1.15115	4.42333e-06
AT1G61667	AT1G61667	Protein of unknown function, DUF538 [Source:TAIR;Acc:AT1G61667]	1.15309	1.91626e-06
AT1G76290	AEE21	Probable acyl-activating enzyme 21 [Source:UniProtKB/Swiss-Prot;Acc:Q9SFW5]	1.15677	7.79296e-08
AT2G38210	PDX1L4	Pyridoxal 5'-phosphate synthase PDX1-like 4 [Source:UniProtKB/Swiss-Prot;Acc:O80446]	1.16136	0.000509202
AT1G61330	AT1G61330	Putative FBD-associated F-box protein At1g61330 [Source:UniProtKB/Swiss-Prot;Acc:O64787]	1.16694	2.14493e-08
AT2G37540	AT2G37540	NAD(P)-binding Rossmann-fold superfamily protein [Source:UniProtKB/TrEMBL;Acc:O80924]	1.17549	2.76488e-09
AT4G29140	DTX51	Protein DETOXIFICATION [Source:UniProtKB/TrEMBL;Acc:A0A178UVA9]	1.17976	1.47147e-05
AT1G05160	KAO1	Ent-kaurenoic acid oxidase 1 [Source:UniProtKB/Swiss-Prot;Acc:O23051]	1.18008	1.18193e-10
AT3G15450	AT3G15450	AT3g15450/MJK13_11 [Source:UniProtKB/TrEMBL;Acc:Q9LE80]	1.18622	6.22652e-05
AT3G55130	ABCG19	ABC transporter G family member 19 [Source:UniProtKB/Swiss-Prot;Acc:Q9M3D6]	1.18792	6.85128e-06
AT1G24062	AT1G24062	Defensin-like protein 68 [Source:UniProtKB/Swiss-Prot;Acc:Q2V4L5]	1.19284	1.42693e-09
AT2G15590	AT2G15590	Spire, putative (DUF1685) [Source:UniProtKB/TrEMBL;Acc:Q9ZQF4]	1.19391	9.43818e-10
AT4G10220	AT4G10220	Protein of Unknown Function (DUF239) [Source:TAIR;Acc:AT4G10220]	1.19453	2.21519e-09
AT2G06090	AT2G06090	Plant self-incompatibility protein S1 family [Source:UniProtKB/TrEMBL;Acc:Q9ZQ02]	1.20382	8.19606e-08
AT1G09550	PAE1	Pectin acetylesterase 1 [Source:UniProtKB/Swiss-Prot;Acc:F4I107]	1.21123	2.94348e-05
AT2G37720	TBL15	Protein trichome birefringence-like 15 [Source:UniProtKB/Swiss-Prot;Acc:O80940]	1.21176	8.49494e-09
AT2G48020	AT2G48020	Sugar transporter ERD6-like 7 [Source:UniProtKB/Swiss-Prot;Acc:P93051]	1.21222	3.40813e-11
AT3G15030	TCP4	TCP4 [Source:UniProtKB/TrEMBL;Acc:A0A384KY84]	1.21408	1.37087e-09
AT5G39550	ORTH1	E3 ubiquitin-protein ligase ORTHRUS 1 [Source:UniProtKB/Swiss-Prot;Acc:Q9FKA7]	1.21712	1.18668e-15
AT1G01530	AGL28	AGL28 [Source:UniProtKB/TrEMBL;Acc:A0A178WE04]	1.2323	1.94792e-08
AT1G29010	SPEAR4	Protein SPEAR4 [Source:UniProtKB/Swiss-Prot;Acc:Q9SHQ9]	1.23612	7.33806e-07
AT1G70210	CYCD1-1	Cyclin-D1-1 [Source:UniProtKB/Swiss-Prot;Acc:P42751]	1.23721	2.68628e-06
AT5G22980	SCPL47	Serine carboxypeptidase-like 47 [Source:UniProtKB/Swiss-Prot;Acc:Q9FFB0]	1.23975	1.60619e-09
AT1G49715	AT1G49715	Defensin-like protein 175 [Source:UniProtKB/Swiss-Prot;Acc:Q2V4H7]	1.25066	4.6476e-07
AT1G59890	SNL5	SIN3-like 5 [Source:UniProtKB/TrEMBL;Acc:F4IEM8]	1.25287	1.94855e-15
AT1G72140	NPF5.12	Protein NRT1/ PTR FAMILY 5.12 [Source:UniProtKB/Swiss-Prot;Acc:Q9C7U1]	1.25809	1.11101e-09
AT5G39280	EXPA23	Expansin-A23 [Source:UniProtKB/Swiss-Prot;Acc:Q9FL79]	1.26486	1.25405e-08
AT2G20670	AT2G20670	Expressed protein [Source:UniProtKB/TrEMBL;Acc:Q9SIU5]	1.26565	4.56681e-06
AT3G25420	SCPL21	Serine carboxypeptidase-like 21 [Source:UniProtKB/Swiss-Prot;Acc:Q9LSV8]	1.26591	9.52329e-11
AT5G39300	EXPA25	Expansin-A25 [Source:UniProtKB/Swiss-Prot;Acc:Q9FL77]	1.27032	8.95045e-11
AT3G24420	AT3G24420	Alpha/beta-Hydrolases superfamily protein [Source:UniProtKB/TrEMBL;Acc:Q9LK01]	1.27139	2.18237e-06
AT1G70430	AT1G70430	Protein kinase superfamily protein [Source:TAIR;Acc:AT1G70430]	1.27518	4.09494e-12
AT1G59500	GH3.4	Indole-3-acetic acid-amido synthetase GH3.4 [Source:UniProtKB/Swiss-Prot;Acc:Q9LQ68]	1.27804	8.49865e-11
AT2G25295	LCR81	LCR81 [Source:UniProtKB/TrEMBL;Acc:A0A178VMV0]	1.28899	9.22091e-07
AT3G47030	AT3G47030	F-box protein At3g47030 [Source:UniProtKB/Swiss-Prot;Acc:Q9SD70]	1.32206	5.16539e-09
AT1G65300	PHE2	MADS-box transcription factor PHERES 2 [Source:UniProtKB/Swiss-Prot;Acc:Q7XJK8]	1.32235	3.95503e-06
AT1G61320	AT1G61320	FBD-associated F-box protein At1g61320 [Source:UniProtKB/Swiss-Prot;Acc:O64788]	1.32354	5.32019e-08
AT4G18970	AT4G18970	GDSL-like Lipase/Acylhydrolase superfamily protein [Source:UniProtKB/TrEMBL;Acc:F4JSC9]	1.33195	3.25193e-07
AT2G28340	GATA13	Putative GATA transcription factor 13 [Source:UniProtKB/Swiss-Prot;Acc:Q9SKN6]	1.33795	2.37292e-08
AT5G58840	SBT4.9	Subtilisin-like protease SBT4.9 [Source:UniProtKB/Swiss-Prot;Acc:Q9FIM5]	1.34062	3.45993e-12
AT1G14455	AT1G14455	Putative uncharacterized protein [Source:UniProtKB/TrEMBL;Acc:Q1G3U9]	1.34103	6.29388e-11
AT3G18080	BGLU44	Beta-glucosidase 44 [Source:UniProtKB/Swiss-Prot;Acc:Q9LV33]	1.35507	2.55157e-13
AT2G28305	LOG1	Cytokinin riboside 5'-monophosphate phosphoribohydrolase [Source:UniProtKB/TrEMBL;Acc:A0A178VS96]	1.36343	4.19539e-07
AT5G46877	AT5G46877	Putative defensin-like protein 304 [Source:UniProtKB/Swiss-Prot;Acc:Q2V309]	1.36501	1.67034e-06
AT1G64940	CYP89A6	Cytochrome P450, family 87, subfamily A, polypeptide 6 [Source:UniProtKB/TrEMBL;Acc:Q9XIQ2]	1.36585	1.5132e-05
AT4G15490	UGT84A3	UDP-glycosyltransferase 84A3 [Source:UniProtKB/Swiss-Prot;Acc:O23401]	1.37803	2.18207e-06
AT4G15910	ATDI21	DI21 [Source:UniProtKB/TrEMBL;Acc:A0A178UX68]	1.38504	7.82483e-06
AT5G26250	STP8	Sugar transport protein 8 [Source:UniProtKB/Swiss-Prot;Acc:Q9SBA7]	1.38524	1.00722e-07
AT1G03800	ERF10	At1g03800 [Source:UniProtKB/TrEMBL;Acc:Q08A59]	1.39659	7.53929e-08
AT1G24400	LHT2	Lysine histidine transporter 2 [Source:UniProtKB/Swiss-Prot;Acc:Q9LRB5]	1.4003	5.14735e-09
AT5G51105	AT5G51105	Protein of unknown function (DUF1278) [Source:TAIR;Acc:AT5G51105]	1.40134	4.61017e-11
AT1G49190	RR19	response regulator 19 [Source:TAIR;Acc:AT1G49190]	1.40281	3.44005e-07
AT1G73550	AT1G73550	Bifunctional inhibitor/lipid-transfer protein/seed storage 2S albumin superfamily protein [Source:UniProtKB/TrEMBL;Acc:B3H587]	1.41323	1.0261e-10
AT2G35690	ACX1.2	Putative peroxisomal acyl-coenzyme A oxidase 1.2 [Source:UniProtKB/Swiss-Prot;Acc:Q9ZQP2]	1.41459	7.42994e-20
AT5G63800	BGAL6	Beta-galactosidase 6 [Source:UniProtKB/Swiss-Prot;Acc:Q9FFN4]	1.41907	6.58263e-13
AT4G11810	AT4G11810	SPX domain-containing membrane protein At4g11810 [Source:UniProtKB/Swiss-Prot;Acc:Q9T050]	1.42164	5.98395e-09
AT5G54225	LCR83	Putative defensin-like protein 70 [Source:UniProtKB/Swiss-Prot;Acc:P82792]	1.42738	0.0161249
AT3G01331	AT3G01331	ECA1 gametogenesis related family protein [Source:UniProtKB/TrEMBL;Acc:A8MRV4]	1.45103	1.63505e-07
AT2G02520	AT2G02520	Putative non-LTR retroelement reverse transcriptase [Source:UniProtKB/TrEMBL;Acc:O64724]	1.45457	7.13047e-07
AT3G24280	SMAP2	Small acidic protein 2 [Source:UniProtKB/Swiss-Prot;Acc:Q1ECS0]	1.46009	3.00791e-07
AT3G13830	AT3G13830	Putative F-box protein At3g13830 [Source:UniProtKB/Swiss-Prot;Acc:Q9LRW4]	1.46025	3.20944e-08
AT3G14850	TBL41	Protein trichome birefringence-like 41 [Source:UniProtKB/Swiss-Prot;Acc:F4IWA8]	1.46376	5.71789e-11
AT5G12060	SPH3	S-protein homolog 3 [Source:UniProtKB/Swiss-Prot;Acc:Q9FMQ4]	1.46423	1.75893e-12
AT4G30070	PDF3.2	Defensin-like protein 182 [Source:UniProtKB/Swiss-Prot;Acc:P82773]	1.46727	8.41909e-11
AT3G11310	AT3G11310	Myb/SANT-like DNA-binding domain protein [Source:UniProtKB/TrEMBL;Acc:Q9C771]	1.48352	1.25685e-11
AT5G38200	AT5G38200	Class I glutamine amidotransferase-like superfamily protein [Source:UniProtKB/TrEMBL;Acc:F4KA45]	1.4939	2.0496e-08
AT2G04120	nan	nan	1.49412	0.0162811
AT5G46320	AT5G46320	MADS-box family protein [Source:UniProtKB/TrEMBL;Acc:Q9FL29]	1.51681	2.11171e-06
AT3G01324	AT3G01324	ECA1-like gametogenesis related family protein [Source:UniProtKB/TrEMBL;Acc:A7REG9]	1.52998	1.86337e-09
AT2G44550	AtGH9B10	Endoglucanase 13 [Source:UniProtKB/Swiss-Prot;Acc:O64890]	1.55197	3.31236e-06
AT1G66040	ORTH4	Putative E3 ubiquitin-protein ligase ORTHRUS 4 [Source:UniProtKB/Swiss-Prot;Acc:Q9C8E1]	1.55889	1.8416e-10
AT1G66050	ORTH5	E3 ubiquitin-protein ligase ORTHRUS 5 [Source:UniProtKB/Swiss-Prot;Acc:Q680I0]	1.56155	1.61001e-10
AT5G20710	BGAL7	Beta-galactosidase 7 [Source:UniProtKB/Swiss-Prot;Acc:Q9SCV5]	1.57554	1.39698e-10
AT1G21840	UREF	Urease accessory protein F [Source:UniProtKB/Swiss-Prot;Acc:Q9XHZ3]	1.57679	8.29409e-07
AT1G56400	AT1G56400	Putative F-box/LRR-repeat protein At1g56400 [Source:UniProtKB/Swiss-Prot;Acc:Q9C7X8]	1.57904	5.03871e-08
AT5G13620	AT5G13620	Gb [Source:UniProtKB/TrEMBL;Acc:Q9FNB1]	1.59032	6.83851e-09
AT4G18050	PGP9	P-glycoprotein 9 [Source:TAIR;Acc:AT4G18050]	1.59533	4.62032e-12
AT2G36560	AT2G36560	AT hook motif DNA-binding family protein [Source:UniProtKB/TrEMBL;Acc:Q9SJQ2]	1.61375	3.8854e-11
AT1G02580	MEA	Histone-lysine N-methyltransferase MEDEA [Source:UniProtKB/Swiss-Prot;Acc:O65312]	1.61987	1.50779e-12
AT3G02670	AT3G02670	F16B3.30 protein [Source:UniProtKB/TrEMBL;Acc:Q9M875]	1.6362	1.28326e-08
AT1G56415	AT1G56415	Expressed protein [Source:TAIR;Acc:AT1G56415]	1.66466	4.26358e-12
AT1G23080	PIN7	Auxin efflux carrier component 7 [Source:UniProtKB/Swiss-Prot;Acc:Q940Y5]	1.68183	1.98811e-13
AT2G44460	BGLU28	Beta-glucosidase 28 [Source:UniProtKB/Swiss-Prot;Acc:Q4V3B3]	1.68542	2.52807e-13
AT1G73610	AT1G73610	GDSL esterase/lipase At1g73610 [Source:UniProtKB/Swiss-Prot;Acc:Q9C9V0]	1.69891	9.95675e-10
AT5G14400	CYP724A1	cytochrome P450, family 724, subfamily A, polypeptide 1 [Source:TAIR;Acc:AT5G14400]	1.706	1.88716e-12
AT2G20208	LCR60	Defensin-like protein 172 [Source:UniProtKB/Swiss-Prot;Acc:P82774]	1.7134	8.61606e-11
AT4G29370	AT4G29370	F-box/kelch-repeat protein At4g29370 [Source:UniProtKB/Swiss-Prot;Acc:Q9M0E6]	1.72046	2.57097e-07
AT1G67390	AT1G67390	Putative F-box protein At1g67390 [Source:UniProtKB/Swiss-Prot;Acc:Q9FYF4]	1.72411	4.21461e-10
AT1G75280	AT1G75280	Isoflavone reductase homolog P3 [Source:UniProtKB/Swiss-Prot;Acc:P52577]	1.7301	1.78447e-13
AT1G80330	GA3OX4	Gibberellin 3-beta-dioxygenase 4 [Source:UniProtKB/Swiss-Prot;Acc:Q9C971]	1.733	1.50841e-11
AT2G23970	GGP5	Gamma-glutamyl peptidase 5 [Source:UniProtKB/Swiss-Prot;Acc:O82225]	1.73495	2.50154e-15
AT1G65770	AMR1	Putative F-box protein At1g65770 [Source:UniProtKB/Swiss-Prot;Acc:Q9SHX9]	1.73714	2.56797e-08
AT4G13095	LCR37	LCR37 [Source:UniProtKB/TrEMBL;Acc:A0A178V2U3]	1.75232	4.72965e-07
AT2G25700	ASK3	SKP1-like protein 3 [Source:UniProtKB/Swiss-Prot;Acc:Q9SL93]	1.75409	1.64728e-11
AT5G26630	AT5G26630	MADS-box protein AGL35 [Source:UniProtKB/TrEMBL;Acc:Q7XJK7]	1.75817	1.95294e-15
AT1G57800	VIM5	zinc finger (C3HC4-type RING finger) family protein [Source:TAIR;Acc:AT1G57800]	1.77438	2.01593e-12
AT5G23212	AT5G23212	Defensin-like (DEFL) family protein [Source:TAIR;Acc:AT5G23212]	1.7833	9.99314e-14
AT2G39210	AT2G39210	At2g39210/T16B24.15 [Source:UniProtKB/TrEMBL;Acc:O80960]	1.80151	7.03867e-13
AT1G11810	AT1G11810	F-box protein At1g11810 [Source:UniProtKB/Swiss-Prot;Acc:Q9SA94]	1.81957	2.80967e-11
AT3G49570	LSU3	Protein RESPONSE TO LOW SULFUR 3 [Source:UniProtKB/Swiss-Prot;Acc:Q9SCK2]	1.82436	4.55458e-08
AT5G48905	LCR12	Putative defensin-like protein 165 [Source:UniProtKB/Swiss-Prot;Acc:P82727]	1.86759	1.80762e-06
AT5G53520	OPT8	Oligopeptide transporter 8 [Source:UniProtKB/Swiss-Prot;Acc:Q9FJD1]	1.87311	4.29715e-14
AT1G34650	HDG10	Homeobox-leucine zipper protein HDG10 [Source:UniProtKB/Swiss-Prot;Acc:Q9S9Z0]	1.89044	2.10685e-10
AT1G78000	SULTR1;2	Sulfate transporter 1.2 [Source:UniProtKB/Swiss-Prot;Acc:Q9MAX3]	1.91815	8.92192e-09
AT4G02733	AT4G02733	F-box protein At4g02733 [Source:UniProtKB/Swiss-Prot;Acc:Q2V3L6]	1.92142	2.06028e-11
AT1G03420	nan	nan	1.92911	2.33903e-13
AT1G12672	AT1G12672	unknown protein; LOCATED IN: endomembrane system; BEST Arabidopsis thaliana protein match is: unknown protein (TAIR:AT1G12663.1); Ha. [Source:TAIR;Acc:AT1G12672]	1.93669	5.20471e-07
AT3G13010	AT3G13010	HAT transposon superfamily protein [Source:UniProtKB/TrEMBL;Acc:Q9LDB0]	1.94921	1.59301e-12
AT5G62110	AT5G62110	Homeodomain-like superfamily protein [Source:TAIR;Acc:AT5G62110]	1.95416	3.06111e-10
AT1G44090	GA20OX5	Gibberellin 20 oxidase 5 [Source:UniProtKB/Swiss-Prot;Acc:Q4PT02]	1.95665	3.15359e-13
AT1G63522	AT1G63522	Defensin-like (DEFL) family protein [Source:TAIR;Acc:AT1G63522]	1.98036	1.73004e-11
AT1G75600	AT1G75600	Histone H3-like 3 [Source:UniProtKB/Swiss-Prot;Acc:Q9LR02]	1.98456	2.01015e-14
AT1G03410	2A6	1-aminocyclopropane-1-carboxylate oxidase homolog 5 [Source:UniProtKB/Swiss-Prot;Acc:Q43383]	2.01804	8.30725e-14
AT1G66870	AT1G66870	Carbohydrate-binding X8 domain superfamily protein [Source:TAIR;Acc:AT1G66870]	2.02131	9.90901e-10
AT1G23320	TAR1	Tryptophan aminotransferase-related protein 1 [Source:UniProtKB/Swiss-Prot;Acc:Q9LR29]	2.02412	3.23928e-12
AT4G04830	MSRB5	Peptide methionine sulfoxide reductase B5 [Source:UniProtKB/Swiss-Prot;Acc:Q9ZS91]	2.02661	3.71253e-08
AT2G04910	AT2G04910	Carbohydrate-binding X8 domain superfamily protein [Source:UniProtKB/TrEMBL;Acc:Q9SI35]	2.0503	3.92963e-10
AT1G29962	AGL64	AGAMOUS-like 64 [Source:UniProtKB/TrEMBL;Acc:Q7XJK9]	2.08863	5.18425e-15
AT4G32105	AT4G32105	Beta-1,3-N-Acetylglucosaminyltransferase family protein [Source:UniProtKB/TrEMBL;Acc:Q8LCV8]	2.09593	5.53363e-09
AT4G23360	AT4G23360	unknown protein; FUNCTIONS IN: molecular_function unknown; INVOLVED IN: biological_process unknown; LOCATED IN: endomembrane system; CONTAINS InterPro DOMAIN/s: Protein of unknown function DUF239, plant (InterPro:IPR004314); BEST Arabidopsis thalian /.../ein match is: unknown protein (TAIR:AT4G23370.1); Ha. [Source:TAIR;Acc:AT4G23360]	2.10155	1.31146e-13
AT1G02065	SPL8	Squamosa promoter-binding-like protein 8 [Source:UniProtKB/Swiss-Prot;Acc:Q8GXL3]	2.13799	6.63616e-07
AT3G18330	AT3G18330	Putative F-box protein At3g18330 [Source:UniProtKB/Swiss-Prot;Acc:Q9LS57]	2.15855	1.09899e-13
AT5G48850	SDI1	ATSDI1 [Source:UniProtKB/TrEMBL;Acc:A0A178UKA2]	2.15928	3.4448e-10
AT1G48910	YUC10	Probable indole-3-pyruvate monooxygenase YUCCA10 [Source:UniProtKB/Swiss-Prot;Acc:Q9FVQ0]	2.17216	4.65448e-14
AT4G11400	ARID2	AT-rich interactive domain-containing protein 2 [Source:UniProtKB/Swiss-Prot;Acc:Q9LDD4]	2.24617	7.95348e-18
AT1G61688	AT1G61688	Defensin-like protein 106 [Source:UniProtKB/Swiss-Prot;Acc:Q1G3Y1]	2.27427	3.55003e-07
AT3G49770	AT3G49770	Putative uncharacterized protein [Source:UniProtKB/TrEMBL;Acc:Q5Q0C6]	2.27615	5.48863e-13
AT2G44925	AT2G44925	unknown protein; FUNCTIONS IN: molecular_function unknown; INVOLVED IN: biological_process unknown; LOCATED IN: cellular_component unknown; Ha. [Source:TAIR;Acc:AT2G44925]	2.29133	4.15339e-12
AT1G22760	PAB3	Polyadenylate-binding protein 3 [Source:UniProtKB/Swiss-Prot;Acc:O64380]	2.29324	7.0049e-16
AT4G15733	SCRL11	Putative defensin-like protein 244 [Source:UniProtKB/Swiss-Prot;Acc:P82630]	2.30543	3.24676e-09
AT4G26260	MIOX4	MIOX4 [Source:UniProtKB/TrEMBL;Acc:A0A178V1J3]	2.33891	1.65556e-12
AT1G30972	AT1G30972	Plant thionin family protein [Source:UniProtKB/TrEMBL;Acc:B3H566]	2.36127	1.52841e-09
AT1G15040	GAT1_2.1	Putative glutamine amidotransferase GAT1_2.1 [Source:UniProtKB/Swiss-Prot;Acc:Q8H0Z4]	2.38452	1.19767e-09
AT4G30064	LCR61	Defensin-like protein 171 [Source:UniProtKB/Swiss-Prot;Acc:P82775]	2.40039	6.52807e-12
AT3G43990	AT3G43990	Bromo-adjacent homology (BAH) domain-containing protein [Source:UniProtKB/TrEMBL;Acc:Q9LXW1]	2.40227	3.71822e-13
AT5G14470	GLCAK2	Probable glucuronokinase 2 [Source:UniProtKB/Swiss-Prot;Acc:Q9LY82]	2.42963	5.60772e-08
AT4G39490	CYP96A10	CYP96A10 [Source:UniProtKB/TrEMBL;Acc:A0A178UWN2]	2.43655	2.54112e-10
AT5G58820	SBT4.7	Subtilisin-like protease SBT4.7 [Source:UniProtKB/Swiss-Prot;Acc:F4KGD4]	2.47233	4.87297e-15
AT5G26650	AGL36	Agamous-like MADS-box protein AGL36 [Source:UniProtKB/Swiss-Prot;Acc:Q7XJK6]	2.49072	5.2531e-13
AT2G28700	AGL46	AGAMOUS-like 46 [Source:UniProtKB/TrEMBL;Acc:F4IIT6]	2.50603	8.39077e-15
AT5G54820	AT5G54820	Putative F-box/LRR-repeat protein At5g54820 [Source:UniProtKB/Swiss-Prot;Acc:Q9FFU7]	2.52151	3.37038e-13
AT5G35575	nan	nan	2.53175	5.43984e-12
AT2G25305	AT2G25305	Putative defensin-like protein 67 [Source:UniProtKB/Swiss-Prot;Acc:Q3EBU2]	2.53338	9.65763e-11
AT4G16810	AT4G16810	VEFS-Box of polycomb protein [Source:UniProtKB/TrEMBL;Acc:B3H7I2]	2.53512	1.35884e-22
AT5G26220	GGCT2;1	Gamma-glutamylcyclotransferase 2-1 [Source:UniProtKB/Swiss-Prot;Acc:Q8GY54]	2.5604	5.8493e-12
AT4G10160	ATL59	E3 ubiquitin-protein ligase ATL59 [Source:UniProtKB/Swiss-Prot;Acc:Q9SN27]	2.58066	3.7087e-16
AT3G60790	AT3G60790	F-box protein At3g60790 [Source:UniProtKB/Swiss-Prot;Acc:Q9LZY4]	2.58244	1.10806e-15
AT1G35183	AT1G35183	unknown protein; Ha. [Source:TAIR;Acc:AT1G35183]	2.58613	3.2957e-09
AT4G37390	YDK1	Auxin-responsive GH3 family protein [Source:TAIR;Acc:AT4G37390]	2.58916	3.20099e-07
AT4G03610	AT4G03610	Metallo-hydrolase/oxidoreductase superfamily protein [Source:TAIR;Acc:AT4G03610]	2.60247	5.54708e-15
AT1G30974	AT1G30974	Plant thionin family protein [Source:UniProtKB/TrEMBL;Acc:F4I7U4]	2.65754	1.20589e-10
AT4G14276	AT4G14276	Defensin-like protein 21 [Source:UniProtKB/Swiss-Prot;Acc:P0CAX9]	2.67557	6.42159e-15
AT3G03240	AT3G03240	Alpha/beta-Hydrolases superfamily protein [Source:UniProtKB/TrEMBL;Acc:Q501F6]	2.69997	9.29342e-14
AT1G66630	AT1G66630	E3 ubiquitin-protein ligase SINA-like 3 [Source:UniProtKB/Swiss-Prot;Acc:Q9C6H2]	2.74854	6.85399e-13
AT5G27880	AT5G27880	C2H2 and C2HC zinc fingers superfamily protein [Source:UniProtKB/TrEMBL;Acc:F4K5Q7]	2.79647	4.3758e-13
AT3G44120	AT3G44120	F-box/kelch-repeat protein At3g44120 [Source:UniProtKB/Swiss-Prot;Acc:Q9LXQ1]	2.8067	5.93756e-12
AT3G54700	PHT1-7	Probable inorganic phosphate transporter 1-7 [Source:UniProtKB/Swiss-Prot;Acc:Q494P0]	2.83263	6.98233e-14
AT1G65330	PHE1	MADS-box transcription factor PHERES 1 [Source:UniProtKB/Swiss-Prot;Acc:O80805]	2.91978	9.98761e-16
AT3G44810	AT3G44810	Putative F-box/LRR-repeat protein At3g44810 [Source:UniProtKB/Swiss-Prot;Acc:O22232]	2.93812	8.94486e-15
AT3G05975	AT3G05975	Late embryogenesis abundant (LEA) hydroxyproline-rich glycoprotein family [Source:UniProtKB/TrEMBL;Acc:Q3EBB9]	2.97385	9.96294e-15
AT1G76520	PILS3	Protein PIN-LIKES 3 [Source:UniProtKB/Swiss-Prot;Acc:Q9C9K5]	3.03928	2.71835e-16
AT5G27345	nan	nan	3.04566	8.87929e-16
AT5G33350	nan	nan	3.10822	4.90015e-13
AT4G02780	GA1	Ent-copalyl diphosphate synthase, chloroplastic [Source:UniProtKB/Swiss-Prot;Acc:Q38802]	3.12289	2.68646e-17
AT1G06020	AT1G06020	Probable fructokinase-3 [Source:UniProtKB/Swiss-Prot;Acc:Q9LNE4]	3.13724	1.22534e-17
AT1G64107	AT1G64107	Defensin-like protein 269 [Source:UniProtKB/Swiss-Prot;Acc:Q2V4F4]	3.22058	3.41422e-13
AT4G23350	AT4G23350	Protein of Unknown Function (DUF239) [Source:TAIR;Acc:AT4G23350]	3.23396	8.04468e-15
AT1G67830	FXG1	Alpha-L-fucosidase 3 [Source:UniProtKB/Swiss-Prot;Acc:Q9FXE5]	3.25216	3.04149e-16
AT2G20160	ASK17	SKP1-like protein 17 [Source:UniProtKB/Swiss-Prot;Acc:Q9SL65]	3.37561	9.3122e-17
AT4G23520	RDL6	Probable cysteine protease RDL6 [Source:UniProtKB/Swiss-Prot;Acc:F4JNL3]	3.57298	5.45426e-18
AT3G13820	AT3G13820	F-box protein At3g13820 [Source:UniProtKB/Swiss-Prot;Acc:Q9LRW6]	3.93053	2.77377e-17
AT5G15140	AT5G15140	Aldose 1-epimerase family protein [Source:UniProtKB/TrEMBL;Acc:Q9LXG7]	4.01771	2.37711e-15
AT1G21850	sks8	Sks8 [Source:UniProtKB/TrEMBL;Acc:A0A178W9U5]	4.17215	4.60998e-10
AT1G17800	ENODL22	At1g17800 [Source:UniProtKB/TrEMBL;Acc:Q9LMU7]	4.24916	9.15694e-15
AT1G60913	AT1G60913	Protein RALF-like 35 [Source:UniProtKB/Swiss-Prot;Acc:A8MRK3]	4.47725	3.26378e-14
Genes down-regulated in mea mutant
AGI			logFC	PValue
AT5G07260	AT5G07260	START (StAR-related lipid-transfer) lipid-binding domain-containing protein [Source:UniProtKB/TrEMBL;Acc:Q84JD1]	-6.74409	1.64314e-15
AT2G17750	NIP1	NEP-interacting protein 1 [Source:UniProtKB/TrEMBL;Acc:Q1PF53]	-4.80348	4.77404e-11
AT1G35520	ARF15	Putative auxin response factor 15 [Source:UniProtKB/Swiss-Prot;Acc:Q9LQE3]	-4.71294	1.01091e-12
AT5G40680	AT5G40680	Galactose oxidase/kelch repeat superfamily protein [Source:UniProtKB/TrEMBL;Acc:Q9FM30]	-4.54117	2.12926e-10
AT1G49770	BHLH95	Transcription factor bHLH95 [Source:UniProtKB/Swiss-Prot;Acc:Q9FXA3]	-4.15831	6.40451e-17
AT1G66855	AT1G66855	Carbohydrate-binding X8 domain superfamily protein [Source:UniProtKB/TrEMBL;Acc:Q2V4E5]	-4.15777	2.95744e-13
AT5G14995	AT5G14995	ECA1 gametogenesis related family protein [Source:UniProtKB/TrEMBL;Acc:A8MS22]	-4.12689	1.41913e-13
AT3G28250	AT3G28250	Carbohydrate-binding X8 domain superfamily protein [Source:UniProtKB/TrEMBL;Acc:F4IZ13]	-4.10186	8.41301e-14
AT1G09360	AT1G09360	F14J9.2 protein [Source:UniProtKB/TrEMBL;Acc:O80519]	-4.0098	3.21146e-09
AT1G34410	ARF21	Putative auxin response factor 21 [Source:UniProtKB/Swiss-Prot;Acc:Q9C8N9]	-3.90567	6.39175e-11
AT1G35540	ARF14	Putative auxin response factor 14 [Source:UniProtKB/Swiss-Prot;Acc:Q9LQE8]	-3.86969	4.61029e-13
AT3G26590	DTX29	Protein DETOXIFICATION 29 [Source:UniProtKB/Swiss-Prot;Acc:Q38956]	-3.73619	5.78291e-20
AT1G34310	ARF12	Auxin response factor 12 [Source:UniProtKB/Swiss-Prot;Acc:Q9XID4]	-3.71766	6.26289e-11
AT1G35240	ARF20	auxin response factor 20 [Source:TAIR;Acc:AT1G35240]	-3.68229	8.5822e-11
AT2G19796	AT2G19796	other RNA [Source:TAIR;Acc:AT2G19796]	-3.58653	5.75356e-11
AT3G24068	AT3G24068	Plant self-incompatibility protein S1 family [Source:UniProtKB/TrEMBL;Acc:Q2V3T1]	-3.54531	1.14715e-07
AT5G08360	AT5G08360	At5g08360 [Source:UniProtKB/TrEMBL;Acc:Q84MC6]	-3.53791	9.81755e-16
AT2G19802	AT2G19802	Transmembrane protein [Source:UniProtKB/TrEMBL;Acc:Q2V478]	-3.53301	9.66142e-06
AT1G69828	AT1G69828	Putative defensin-like protein 36 [Source:UniProtKB/Swiss-Prot;Acc:Q2V4D5]	-3.48696	1.07027e-11
AT3G27785	MYB118	Transcription factor MYB118 [Source:UniProtKB/Swiss-Prot;Acc:Q9LVW4]	-3.48458	4.58759e-10
AT5G04047	AT5G04047	Plant self-incompatibility protein S1 family [Source:UniProtKB/TrEMBL;Acc:B3H5F7]	-3.43149	5.62454e-12
AT1G35545	AT1G35545	other RNA [Source:TAIR;Acc:AT1G35545]	-3.35124	3.60662e-16
AT3G03760	LBD20	LOB domain-containing protein 20 [Source:UniProtKB/Swiss-Prot;Acc:Q9SRV3]	-3.30769	6.10313e-13
AT1G62340	SBT2.4	Subtilisin-like protease SBT2.4 [Source:UniProtKB/Swiss-Prot;Acc:F4HYR6]	-3.29485	1.71799e-10
AT3G46850	SBT4.6	Subtilisin-like protease SBT4.6 [Source:UniProtKB/Swiss-Prot;Acc:Q9STF7]	-3.24139	5.52549e-13
AT2G27936	nan	nan	-3.05808	5.77902e-08
AT3G54550	AT3G54550	DNA-directed RNA polymerase subunit beta-beta protein, putative (DUF506) [Source:UniProtKB/TrEMBL;Acc:Q9M1H2]	-3.02279	5.14204e-14
AT2G02490	AT2G02490	At2g02490 [Source:UniProtKB/TrEMBL;Acc:Q6NLV7]	-2.87919	9.36655e-06
AT1G15757	AT1G15757	Putative defensin-like protein 110 [Source:UniProtKB/Swiss-Prot;Acc:Q2V4N0]	-2.74011	2.16661e-14
AT5G25950	AT5G25950	Protein of Unknown Function (DUF239) [Source:TAIR;Acc:AT5G25950]	-2.72431	2.80105e-08
AT2G16960	AT2G16960	ARM repeat superfamily protein [Source:TAIR;Acc:AT2G16960]	-2.71433	2.00095e-13
AT2G33720	AT2G33720	B3 domain-containing protein At2g33720 [Source:UniProtKB/Swiss-Prot;Acc:O23659]	-2.67098	3.67335e-08
AT5G06500	AGL96	AGAMOUS-like 96 [Source:UniProtKB/TrEMBL;Acc:Q9FG20]	-2.64939	4.60081e-10
AT1G22420	AT1G22420	F12K8.23 protein [Source:UniProtKB/TrEMBL;Acc:Q9SK85]	-2.63095	1.15429e-10
AT3G50020	AT3G50020	Serine protease inhibitor, potato inhibitor I-type family protein [Source:UniProtKB/TrEMBL;Acc:Q9SN16]	-2.62709	2.31462e-14
AT3G10900	MAN4	Putative mannan endo-1,4-beta-mannosidase 4 [Source:UniProtKB/Swiss-Prot;Acc:Q9SG95]	-2.5869	1.65691e-17
AT3G10595	AT3G10595	At3g10595 [Source:UniProtKB/TrEMBL;Acc:Q9LPN9]	-2.54545	4.85587e-07
AT1G75620	AT1G75620	F10A5.18 [Source:UniProtKB/TrEMBL;Acc:Q9LR03]	-2.50013	1.0567e-15
AT3G59790	MPK10	Mitogen-activated protein kinase 10 [Source:UniProtKB/Swiss-Prot;Acc:Q9M1Z5]	-2.49382	1.11326e-12
AT2G13360	AGT1	Serine--glyoxylate aminotransferase [Source:UniProtKB/Swiss-Prot;Acc:Q56YA5]	-2.47489	1.49491e-12
AT1G18350	MKK7	MKK7 [Source:UniProtKB/TrEMBL;Acc:A0A178W604]	-2.4415	1.36258e-11
AT2G24580	AT2G24580	Probable sarcosine oxidase [Source:UniProtKB/Swiss-Prot;Acc:Q9SJA7]	-2.4021	2.50719e-07
AT4G39650	GGT2	Glutathione hydrolase 2 [Source:UniProtKB/Swiss-Prot;Acc:Q680I5]	-2.35021	3.91001e-07
AT3G01329	AT3G01329	ECA1-like gametogenesis related family protein [Source:UniProtKB/TrEMBL;Acc:A7REG8]	-2.31988	1.41536e-09
AT3G16895	AT3G16895	Defensin-like protein 47 [Source:UniProtKB/Swiss-Prot;Acc:Q3E7C7]	-2.26134	1.657e-08
AT2G35670	FIS2	Polycomb group protein FERTILIZATION-INDEPENDENT SEED 2 [Source:UniProtKB/Swiss-Prot;Acc:P0DKJ8]	-2.2492	2.72234e-16
AT2G35250	AT2G35250	NEP-interacting protein, putative (DUF239) [Source:UniProtKB/TrEMBL;Acc:O82168]	-2.22164	1.07729e-13
AT5G54215	AT5G54215	Putative defensin-like protein 66 [Source:UniProtKB/Swiss-Prot;Acc:Q2V2Y6]	-2.16526	5.87647e-09
AT2G26975	COPT6	Copper transporter 6 [Source:UniProtKB/Swiss-Prot;Acc:Q8GWP3]	-2.15442	8.55886e-13
AT1G09380	AT1G09380	WAT1-related protein At1g09380 [Source:UniProtKB/Swiss-Prot;Acc:Q8GXB4]	-2.10517	4.70676e-06
AT1G68380	AT1G68380	Core-2/I-branching beta-1,6-N-acetylglucosaminyltransferase family protein [Source:UniProtKB/TrEMBL;Acc:Q9M9C3]	-2.10011	0.000440637
AT4G09153	LCR36	Defensin-like protein 155 [Source:UniProtKB/Swiss-Prot;Acc:P82751]	-2.08556	1.5212e-07
AT2G34880	JMJ15	Lysine-specific demethylase JMJ15 [Source:UniProtKB/Swiss-Prot;Acc:O64752]	-2.06184	2.60548e-09
AT2G32370	HDG3	Homeobox-leucine zipper protein HDG3 [Source:UniProtKB/Swiss-Prot;Acc:Q9ZV65]	-2.05921	2.34559e-07
AT1G73220	OCT1	Organic cation/carnitine transporter 1 [Source:UniProtKB/Swiss-Prot;Acc:Q9CAT6]	-1.99525	3.25205e-14
AT4G37690	GT6	Glycosyltransferase 6 [Source:UniProtKB/Swiss-Prot;Acc:Q9SZG1]	-1.95495	2.58929e-11
AT5G47550	CYS5	Cysteine proteinase inhibitor 5 [Source:UniProtKB/Swiss-Prot;Acc:Q41916]	-1.93423	4.37862e-09
AT3G46840	SBT4.5	Subtilisin-like protease SBT4.5 [Source:UniProtKB/Swiss-Prot;Acc:F4JA91]	-1.9226	1.20669e-09
AT1G78060	BXL7	Probable beta-D-xylosidase 7 [Source:UniProtKB/Swiss-Prot;Acc:Q9SGZ5]	-1.92002	1.88514e-06
AT5G39260	EXPA21	Expansin-A21 [Source:UniProtKB/Swiss-Prot;Acc:Q9FL81]	-1.906	3.09082e-05
AT5G50750	RGP4	Probable UDP-arabinopyranose mutase 4 [Source:UniProtKB/Swiss-Prot;Acc:Q9LUE6]	-1.89469	3.69431e-05
AT2G46690	SAUR32	Auxin-responsive protein SAUR32 [Source:UniProtKB/Swiss-Prot;Acc:Q9ZUZ3]	-1.8849	1.12476e-13
AT1G10745	ESF1.2	EMBRYO SURROUNDING FACTOR 1.2 [Source:UniProtKB/Swiss-Prot;Acc:A8MQX3]	-1.88186	2.33019e-09
AT5G42223	AT5G42223	Putative defensin-like protein 114 [Source:UniProtKB/Swiss-Prot;Acc:Q2V322]	-1.85376	5.4576e-10
AT1G32540	LOL1	lsd one like 1 [Source:TAIR;Acc:AT1G32540]	-1.85079	1.19513e-08
AT2G38255	AT2G38255	Protein of Unknown Function (DUF239) [Source:TAIR;Acc:AT2G38255]	-1.84536	4.38115e-08
AT1G67820	AT1G67820	PP2C-type phosphatase AP2C4 [Source:UniProtKB/TrEMBL;Acc:F6LPR4]	-1.81555	4.92907e-10
AT1G65970	PRXIIC	TPX2 [Source:UniProtKB/TrEMBL;Acc:A0A178WKG0]	-1.79932	1.71846e-07
AT5G53870	ENODL1	At5g53870 [Source:UniProtKB/TrEMBL;Acc:Q9FN39]	-1.79671	2.90344e-13
AT2G34990	AT2G34990	RING/U-box superfamily protein [Source:TAIR;Acc:AT2G34990]	-1.79553	6.05436e-10
AT4G22105	SCRL26	Putative defensin-like protein 235 [Source:UniProtKB/Swiss-Prot;Acc:P82645]	-1.79456	5.50136e-12
AT3G49300	AT3G49300	Proline-rich family protein [Source:UniProtKB/TrEMBL;Acc:F4IWT9]	-1.78142	9.15421e-07
AT5G26120	ASD2	Alpha-L-arabinofuranosidase 2 [Source:UniProtKB/Swiss-Prot;Acc:Q8VZR2]	-1.74486	0.00195121
AT1G11540	AT1G11540	Sulfite exporter TauE/SafE family protein [Source:TAIR;Acc:AT1G11540]	-1.71665	1.18298e-09
AT3G12700	NANA	Aspartic proteinase NANA, chloroplast [Source:UniProtKB/Swiss-Prot;Acc:Q9LTW4]	-1.71291	6.3235e-16
AT5G05250	AT5G05250	AT5g05250/K18I23_5 [Source:UniProtKB/TrEMBL;Acc:Q9FLC9]	-1.69407	1.082e-07
AT5G09360	LAC14	Laccase-14 [Source:UniProtKB/Swiss-Prot;Acc:Q9FY79]	-1.69043	9.75451e-15
AT1G77960	AT1G77960	Repressor ROX1-like protein [Source:UniProtKB/TrEMBL;Acc:Q5BPU6]	-1.66476	9.29759e-09
AT4G33830	AT4G33830	Glycosyl hydrolase family 10 protein [Source:UniProtKB/TrEMBL;Acc:F4JJU7]	-1.66472	7.8168e-10
AT2G19500	CKX2	Cytokinin dehydrogenase 2 [Source:UniProtKB/Swiss-Prot;Acc:Q9FUJ3]	-1.66167	1.05984e-07
AT1G70830	MLP28	MLP-like protein 28 [Source:UniProtKB/Swiss-Prot;Acc:Q9SSK9]	-1.63919	0.00121855
AT3G09990	ENT2	Equilibrative nucleotide transporter 2 [Source:UniProtKB/Swiss-Prot;Acc:Q9SR64]	-1.61383	2.02926e-07
AT2G24740	SUVH8	Histone-lysine N-methyltransferase, H3 lysine-9 specific SUVH8 [Source:UniProtKB/Swiss-Prot;Acc:Q9C5P0]	-1.60441	3.47803e-07
AT3G46860	AT3G46860	Serine protease inhibitor potato inhibitor I-type family protein [Source:UniProtKB/TrEMBL;Acc:Q9STF8]	-1.59769	2.61677e-06
AT5G27200	ACP5	Acyl carrier protein 5, chloroplastic [Source:UniProtKB/Swiss-Prot;Acc:O04652]	-1.58681	1.79863e-06
AT2G24735	AT2G24735	Unknown gene [Source:TAIR;Acc:AT2G24735]	-1.57304	4.91866e-07
AT5G50070	AT5G50070	Plant invertase/pectin methylesterase inhibitor superfamily protein [Source:UniProtKB/TrEMBL;Acc:Q9FGA4]	-1.57218	2.4493e-12
AT4G01430	AT4G01430	WAT1-related protein At4g01430 [Source:UniProtKB/Swiss-Prot;Acc:Q9M131]	-1.56581	1.62251e-06
AT3G10870	MES17	Methylesterase 17 [Source:UniProtKB/Swiss-Prot;Acc:Q9SG92]	-1.55706	2.83066e-10
AT1G56620	AT1G56620	Plant invertase/pectin methylesterase inhibitor superfamily protein [Source:UniProtKB/TrEMBL;Acc:Q3E6X7]	-1.5367	4.38739e-13
AT1G64870	AT1G64870	F13O11.17 protein [Source:UniProtKB/TrEMBL;Acc:Q9XIQ9]	-1.50909	6.29557e-08
AT2G19220	AT2G19220	Myb/SANT-like DNA-binding domain protein [Source:UniProtKB/TrEMBL;Acc:O65915]	-1.50054	0.000206812
AT2G22942	AT2G22942	Growth factor [Source:UniProtKB/TrEMBL;Acc:B3H4C2]	-1.47498	2.02548e-08
AT4G15050	AT4G15050	NEP-interacting protein, putative (DUF239) [Source:UniProtKB/TrEMBL;Acc:Q1PE81]	-1.46741	0.000130459
AT2G43670	AT2G43670	At2g43670 [Source:UniProtKB/TrEMBL;Acc:Q6IDB5]	-1.46495	1.81618e-06
AT5G56100	AT5G56100	Glycine-rich protein / oleosin [Source:UniProtKB/TrEMBL;Acc:Q9FKT7]	-1.44936	1.81196e-06
AT4G19645	AT4G19645	At4g19645 [Source:UniProtKB/TrEMBL;Acc:Q8GSI6]	-1.44608	1.26386e-05
AT5G46810	AT5G46810	Protein of Unknown Function (DUF239) [Source:TAIR;Acc:AT5G46810]	-1.4415	7.56975e-05
AT2G34790	MEE23	Berberine bridge enzyme-like 15 [Source:UniProtKB/Swiss-Prot;Acc:O64743]	-1.42431	3.14442e-08
AT4G20800	AT4G20800	Berberine bridge enzyme-like 17 [Source:UniProtKB/Swiss-Prot;Acc:Q9SVG7]	-1.42415	1.48995e-05
AT1G68907	AT1G68907	Putative defensin-like protein 263 [Source:UniProtKB/Swiss-Prot;Acc:Q2V4D9]	-1.41784	0.000166689
AT5G57480	AT5G57480	AAA-ATPase At5g57480 [Source:UniProtKB/Swiss-Prot;Acc:Q9FKM3]	-1.40989	7.18357e-15
AT5G59110	AT5G59110	Similarity to serine protease [Source:UniProtKB/TrEMBL;Acc:Q9FIG3]	-1.40988	2.6609e-05
AT2G43660	AT2G43660	Carbohydrate-binding X8 domain superfamily protein [Source:UniProtKB/TrEMBL;Acc:F4IS25]	-1.40705	1.70018e-06
AT1G78760	AT1G78760	Putative F-box/FBD/LRR-repeat protein At1g78760 [Source:UniProtKB/Swiss-Prot;Acc:Q9ZV94]	-1.39783	4.17243e-05
AT3G27835	AT3G27835	Putative defensin-like protein 29 [Source:UniProtKB/Swiss-Prot;Acc:Q2V3R9]	-1.36328	8.42757e-07
AT5G38930	AT5G38930	Germin-like protein subfamily 1 member 10 [Source:UniProtKB/Swiss-Prot;Acc:Q9FMA9]	-1.35227	0.000846132
AT5G46820	AT5G46820	Protein of Unknown Function (DUF239) [Source:TAIR;Acc:AT5G46820]	-1.34297	0.000254991
AT5G10660	AT5G10660	Calmodulin-binding protein-like protein [Source:UniProtKB/TrEMBL;Acc:F4KI88]	-1.32218	7.43805e-07
AT4G35733	AT4G35733	F-box protein At4g35733 [Source:UniProtKB/Swiss-Prot;Acc:B3H6C3]	-1.31438	6.11431e-08
AT1G59920	AT1G59920	F23H11.23 protein [Source:UniProtKB/TrEMBL;Acc:Q9XID9]	-1.30304	0.000461779
AT1G59930	AT1G59930	F23H11.24 protein [Source:UniProtKB/TrEMBL;Acc:Q9SXC1]	-1.28894	0.000122487
AT3G48950	AT3G48950	Endo-polygalacturonase-like protein [Source:UniProtKB/TrEMBL;Acc:Q9SMT3]	-1.28337	8.43191e-10
AT5G54350	AT5G54350	FUNCTIONS IN: molecular_function unknown; INVOLVED IN: biological_process unknown; LOCATED IN: chloroplast; BEST Arabidopsis thaliana protein match is: C2H2-like zinc finger protein (TAIR:AT5G54360.1); Ha. [Source:TAIR;Acc:AT5G54350]	-1.26848	3.21295e-05
AT1G08980	AMI1	Amidase 1 [Source:UniProtKB/Swiss-Prot;Acc:Q9FR37]	-1.25385	2.48142e-07
AT1G60987	SCRL5	Defensin-like protein 246 [Source:UniProtKB/Swiss-Prot;Acc:P82624]	-1.25236	2.44186e-05
AT5G02580	AT5G02580	Argininosuccinate lyase [Source:UniProtKB/TrEMBL;Acc:Q84TG0]	-1.25223	3.7377e-05
AT2G23580	MES4	Methylesterase 4 [Source:UniProtKB/Swiss-Prot;Acc:O80474]	-1.25197	6.41808e-05
AT5G14860	AT5G14860	Glycosyltransferase [Source:UniProtKB/TrEMBL;Acc:Q1PDW8]	-1.24455	2.31808e-08
AT3G01870	AT3G01870	F28J7.20 protein [Source:UniProtKB/TrEMBL;Acc:Q9SGI4]	-1.22976	6.19458e-06
AT4G18150	AT4G18150	Kinase-related protein of unknown function (DUF1296) [Source:TAIR;Acc:AT4G18150]	-1.22182	1.64711e-07
AT4G15755	AT4G15755	Calcium-dependent lipid-binding (CaLB domain) family protein [Source:UniProtKB/TrEMBL;Acc:F4JK83]	-1.21973	3.76253e-08
AT4G03540	AT4G03540	CASP-like protein [Source:UniProtKB/TrEMBL;Acc:A0A178V2N5]	-1.2178	1.89285e-07
AT2G37460	AT2G37460	WAT1-related protein At2g37460 [Source:UniProtKB/Swiss-Prot;Acc:Q9ZUS1]	-1.2173	0.000551809
AT4G26200	ACS7	1-aminocyclopropane-1-carboxylate synthase 7 [Source:UniProtKB/Swiss-Prot;Acc:Q9STR4]	-1.21199	0.00608811
AT2G12475	AT2G12475	Defensin-like protein 112 [Source:UniProtKB/Swiss-Prot;Acc:Q2V488]	-1.20909	0.00294997
AT3G55950	CCR3	Putative serine/threonine-protein kinase-like protein CCR3 [Source:UniProtKB/Swiss-Prot;Acc:Q9LY50]	-1.19701	7.27774e-08
AT1G01570	AT1G01570	F22L4.11 protein [Source:UniProtKB/TrEMBL;Acc:Q9LMM4]	-1.17398	5.15132e-08
AT1G13650	AT1G13650	At1g13650 [Source:UniProtKB/TrEMBL;Acc:A2RVL9]	-1.17365	2.33568e-07
AT5G46950	AT5G46950	At5g46950 [Source:UniProtKB/TrEMBL;Acc:Q9FJR6]	-1.17333	3.52004e-05
AT4G32370	AT4G32370	Pectin lyase-like superfamily protein [Source:UniProtKB/TrEMBL;Acc:F4JUA3]	-1.1584	0.00485809
AT1G28650	AT1G28650	GDSL esterase/lipase At1g28650 [Source:UniProtKB/Swiss-Prot;Acc:Q3E7I6]	-1.14769	0.00794468
AT1G34170	ARF13	Auxin response factor [Source:UniProtKB/TrEMBL;Acc:F4HT52]	-1.14317	0.0184653
AT5G22740	CSLA2	Glycosyltransferase (Fragment) [Source:UniProtKB/TrEMBL;Acc:W8PUD8]	-1.14174	1.11972e-12
AT3G10290	AT3G10290	Probable sugar phosphate/phosphate translocator At3g10290 [Source:UniProtKB/Swiss-Prot;Acc:Q9SS40]	-1.1402	5.8198e-09
AT3G29152	AT3G29152	Bifunctional inhibitor/lipid-transfer protein/seed storage 2S albumin superfamily protein [Source:UniProtKB/TrEMBL;Acc:F4J1T5]	-1.13821	0.000270438
AT1G42970	GAPB	Glyceraldehyde-3-phosphate dehydrogenase GAPB, chloroplastic [Source:UniProtKB/Swiss-Prot;Acc:P25857]	-1.13698	2.04899e-08
AT4G20160	AT4G20160	LOCATED IN: chloroplast; EXPRESSED IN: 6 plant structures; EXPRESSED DURING: L mature pollen stage, M germinated pollen stage, 4 anthesis, petal differentiation and expansion stage; BEST Arabidopsis thaliana protein match is: RING/U-box superfamily /.../n (TAIR:AT1G30860.1); Ha. [Source:TAIR;Acc:AT4G20160]	-1.1274	3.06408e-07
AT1G77950	AGL67	AGAMOUS-like 67 [Source:UniProtKB/TrEMBL;Acc:F4I8L6]	-1.12147	2.50737e-06
AT1G13755	AT1G13755	Defensin-like protein 260 [Source:UniProtKB/Swiss-Prot;Acc:Q9LMX3]	-1.11099	2.75719e-05
AT5G42242	LCR57	Putative defensin-like protein 179 [Source:UniProtKB/Swiss-Prot;Acc:P82771]	-1.09766	5.40679e-06
AT3G55630	FPGS3	Folylpolyglutamate synthase [Source:UniProtKB/Swiss-Prot;Acc:Q8W035]	-1.09745	9.23679e-08
AT5G61430	NAC100	NAC domain-containing protein 100 [Source:UniProtKB/Swiss-Prot;Acc:Q9FLJ2]	-1.08481	3.68855e-05
AT1G10190	AT1G10190	NEP-interacting protein, putative (DUF239) [Source:UniProtKB/TrEMBL;Acc:Q8VYE1]	-1.06503	0.000515767
AT1G68010	HPR	hydroxypyruvate reductase [Source:TAIR;Acc:AT1G68010]	-1.06188	1.88845e-10
AT5G09660	PMDH2	Malate dehydrogenase [Source:UniProtKB/TrEMBL;Acc:B3H560]	-1.04391	1.16121e-07
AT1G66725	MIR163	MIR163; miRNA [Source:TAIR;Acc:AT1G66725]	-1.04254	3.33746e-05
AT1G14390	AT1G14390	Probable LRR receptor-like serine/threonine-protein kinase At1g14390 [Source:UniProtKB/Swiss-Prot;Acc:Q9M9S4]	-1.03161	4.7538e-10
AT2G02580	CYP71B9	At2g02580 [Source:UniProtKB/TrEMBL;Acc:Q5E922]	-1.03048	1.85933e-08
AT1G48195	AT1G48195	Zinc finger CCCH domain-containing protein 13 [Source:UniProtKB/Swiss-Prot;Acc:Q3ECU8]	-1.02928	9.55007e-05
AT3G57270	BG1	Probable glucan endo-1,3-beta-glucosidase BG1 [Source:UniProtKB/Swiss-Prot;Acc:Q9M2M0]	-1.02762	0.000522118
AT2G27380	EPR1	Proline-rich extensin-like protein EPR1 [Source:UniProtKB/Swiss-Prot;Acc:Q9ZQI0]	-1.01766	0.000398163
AT1G47960	C/VIF1	Cell wall / vacuolar inhibitor of fructosidase 1 [Source:UniProtKB/Swiss-Prot;Acc:F4HWQ8]	-1.01697	2.8207e-06
AT3G57240	BG3	Probable glucan endo-1,3-beta-glucosidase BG3 [Source:UniProtKB/Swiss-Prot;Acc:F4J270]	-1.00987	0.00601578
AT1G56553	AT1G56553	Defensin-like protein 199 [Source:UniProtKB/Swiss-Prot;Acc:Q2V4G5]	-1.00233	0.000180368
AT2G28400	AT2G28400	Uncharacterized protein At2g28400 [Source:UniProtKB/TrEMBL;Acc:Q9SKN0]	-1.00228	0.0155983
AT5G59845	GASA10	Gibberellin-regulated protein 10 [Source:UniProtKB/Swiss-Prot;Acc:Q8LFM2]	-1.00134	0.00056743
AT2G36830	TIP1-1	Aquaporin TIP1-1 [Source:UniProtKB/Swiss-Prot;Acc:P25818]	-1.00093	0.000455219

## Sheet: All genes UP
	Name	Description	Ovary	1-2 DAP	2-4 DAP	UP in msi1		H3K27me3 in endosperm		CLF and/or
							All	Maternal	Paternal	SWN target
						(Tiwari et al., 2010)		(Moreno-Romero et al., 2016)		Shu et al., 2019
AT1G01460	PIP5K10	Phosphatidylinositol 4-phosphate 5-kinase 10 [Q9LMN1]	Y
AT1G01530	AGL28	AGAMOUS-LIKE 28			Y
AT1G02065	SPL8	Squamosa promoter-binding-like protein 8 [Q8GXL3]			Y		Y			Y
AT1G02580	MEA	Histone-lysine N-methyltransferase MEDEA [O65312]	Y		Y
AT1G03410	2A6	1-aminocyclopropane-1-carboxylate oxidase homolog 5 [Q43383]	Y	Y	Y		Y
AT1G03420	SADHU4-2	SADHU NON-CODING RETROTRANSPOSON 4-2, SADHU4-2	Y	Y	Y
AT1G03800	ERF10	ARABIDOPSIS THALIANA RF DOMAIN PROTEIN 10			Y		Y			Y
AT1G05160	KAO1	Ent-kaurenoic acid oxidase 1 [O23051]			Y
AT1G06020	FRK3	FRK5, FRUCTOKINASE 3, FRUCTOKINASE 5		Y	Y	Y
AT1G07340	STP2	STP2 [A0A178W5X1]		Y
AT1G09080	MED37B	Probable mediator of RNA polymerase II transcription subunit 37b [Q8H1B3]		Y
AT1G09550	PAE1	Pectin acetylesterase 1 [F4I107]			Y		Y
AT1G09930	OPT2	Oligopeptide transporter 2 [O04514]		Y						Y
AT1G10640		Pectin lyase-like superfamily protein [F4I5U6]			Y	Y
AT1G11490		Zinc finger (C2H2 type) family protein (Fragment) [C0SUU5]		Y
AT1G11740		Ankyrin repeat family protein [F4IAG4]	Y							Y
AT1G11810	PEG1	F-box protein At1g11810 [Q9SA94], PATERNALLY EXPRESSED GENE 1, PEG1			Y		Y
AT1G12672		thionin-like protein		Y	Y
AT1G12950	DTX31	Protein DETOXIFICATION [A0A178WCP4]		Y				Y		Y
AT1G14370	PBL2	PBL2 [A0A178WI52]		Y
AT1G14455		Putative uncharacterized protein [Q1G3U9]			Y
AT1G15040	GAT1_2.1	Putative glutamine amidotransferase GAT1_2.1 [Q8H0Z4]			Y
AT1G16150	WAKL4	Wall-associated receptor kinase-like 4 [Q9S9M2]		Y
AT1G17800	ENODL22	At1g17800 [Q9LMU7]			Y		Y	Y
AT1G18420	ALMT3	Putative aluminum-activated malate transporter 3 [Q9LPQ8]		Y
AT1G21840	UREF	Urease accessory protein F [Q9XHZ3]			Y
AT1G21850	SKS8	SKU5 SIMILAR 8			Y		Y
AT1G22380	UGT85A3	Glycosyltransferase (Fragment) [W8PW16]	Y
AT1G22760	PAB3	Polyadenylate-binding protein 3 [O64380]		Y	Y
AT1G23080	PIN7	Auxin efflux carrier component 7 [Q940Y5]			Y	Y
AT1G23320	TAR1	Tryptophan aminotransferase-related protein 1 [Q9LR29]		Y	Y		Y	Y
AT1G23800	ALDH2B7	Aldehyde dehydrogenase family 2 member B7, mitochondrial [Q8S528]		Y
AT1G24062		Defensin-like protein 68 [Q2V4L5]			Y
AT1G24070	CSLA10	Probable glucomannan 4-beta-mannosyltransferase 10 [Q9LR87]			Y			Y
AT1G24400	LHT2	Lysine histidine transporter 2 [Q9LRB5]			Y
AT1G29010	SPEAR4	Protein SPEAR4 [Q9SHQ9]		Y	Y			Y
AT1G29962	AGL64	AGAMOUS-like 64 [Q7XJK9]			Y
AT1G30455		Cyclin/Brf1-like TBP-binding domain-containing protein [F4I4V4]		Y
AT1G30972		Plant thionin family protein [B3H566]		Y	Y				Y
AT1G30974		Plant thionin family protein [F4I7U4]		Y	Y
AT1G31090		Putative F-box protein At1g31090 [Q9SA03]		Y			Y	Y	Y
AT1G31710		Amine oxidase [F4IAX1]		Y			Y	Y	Y	Y
AT1G34650	HDG10	Homeobox-leucine zipper protein HDG10 [Q9S9Z0]			Y		Y	Y
AT1G35140	EXL1	Protein EXORDIUM-like 1 [Q9C6E4]		Y						Y
AT1G35183		unknown protein; Ha. [Source:TAIR;AT1G35183]		Y	Y		Y	Y
AT1G35730	APUM9	pumilio 9 [Source:TAIR;AT1G35730]		Y
AT1G35735		transposable_element_gene		Y
AT1G36370	SHM7	Serine hydroxymethyltransferase 7 [Q84WV0]			Y	Y
AT1G42003		transposable_element_gene		Y
AT1G44090	GA20OX5	Gibberellin 20 oxidase 5 [Q4PT02]		Y	Y	Y
AT1G45063		Copper ion binding / electron carrier protein [F4HPM4]		Y			Y	Y	Y
AT1G48480	RKL1	RECEPTOR-LIKE KINASE 1			Y
AT1G48910	YUC10	Indole-3-pyruvate monooxygenase YUCCA10 [Q9FVQ0]			Y		Y	Y
AT1G49190	ARR19	response regulator 19		Y	Y		Y	Y		Y
AT1G49330		F13F21.24 protein [Q9XIA0]		Y			Y	Y		Y
AT1G49715		Defensin-like protein 175 [Q2V4H7]			Y
AT1G51090		Heavy metal transport/detoxification superfamily protein [Q9C684]		Y		Y
AT1G52840		transposable_element_gene		Y
AT1G55390		Cysteine/Histidine-rich C1 domain family protein [Q9C6G8]		Y			Y
AT1G56400		Putative F-box/LRR-repeat protein At1g56400 [Q9C7X8]		Y	Y		Y	Y
AT1G56415		Expressed protein			Y
AT1G57800	VIM5	zinc finger (C3HC4-type RING finger) family protein		Y	Y		Y	Y		Y
AT1G58037		Cysteine/Histidine-rich C1 domain family protein [Q2V4G4]		Y
AT1G59500	GH3.4	Indole-3-acetic acid-amido synthetase GH3.4 [Q9LQ68]			Y
AT1G59890	SNL5	SIN3-like 5 [F4IEM8]			Y		Y	Y
AT1G60913		Protein RALF-like 35 [A8MRK3]		Y	Y
AT1G61320		FBD-associated F-box protein At1g61320 [O64788]		Y	Y		Y	Y
AT1G61330		Putative FBD-associated F-box protein At1g61330 [O64787]			Y		Y	Y
AT1G61667		Protein of unknown function, DUF538			Y
AT1G61688		Defensin-like protein 106 [Q1G3Y1]			Y
AT1G62660	BFRUCT3	Acid beta-fructofuranosidase 3, vacuolar [Q43348]		Y			Y		Y
AT1G63522		Defensin-like (DEFL) family protein [Source:TAIR;AT1G63522]			Y
AT1G64107		Defensin-like protein 269 [Q2V4F4]			Y
AT1G64940	CYP89A6	Cytochrome P450, family 87, subfamily A, polypeptide 6 [Q9XIQ2]			Y
AT1G65300	PHE2	MADS-box transcription factor PHERES 2 [Q7XJK8]			Y	Y
AT1G65330	PHE1	MADS-box transcription factor PHERES 1 [O80805]		Y	Y	Y	Y	Y
AT1G65352		Defensin-like protein 266 [Q2V4F0]	Y				Y	Y	Y
AT1G65740		Probable F-box protein At1g65740 [Q9SHY1]	Y	Y			Y
AT1G65770	AMR1	Putative F-box protein At1g65770 [Q9SHX9]		Y	Y		Y	Y
AT1G66040	VIM4	ORTH4, ORTHRUS 4, VARIANT IN METHYLATION 4, VIM4		Y	Y		Y	Y
AT1G66050	VIM2	ORTH5, ORTHRUS 5, VARIANT IN METHYLATION 2, VIM2		Y	Y		Y	Y
AT1G66630		E3 ubiquitin-protein ligase SINA-like 3 [Q9C6H2]		Y	Y		Y	Y
AT1G66870		Carbohydrate-binding X8 domain superfamily protein			Y		Y	Y
AT1G67370	ASY1	Meiosis-specific protein ASY1 [F4HRV8]			Y			Y
AT1G67390		Putative F-box protein At1g67390 [Q9FYF4]		Y	Y		Y	Y
AT1G67830	FXG1	Alpha-L-fucosidase 3 [Q9FXE5]		Y	Y	Y	Y	Y
AT1G68840	RAV2	TEM2 [A0A178WNP0]		Y			Y	Y
AT1G68907		Putative defensin-like protein 263 [Q2V4D9]	Y
AT1G69190	CytHPPK/DHPS	Folate synthesis bifunctional protein [Q1ENB6]			Y
AT1G70210	CYCD1-1	Cyclin-D1-1 [P42751]			Y		Y		Y
AT1G70430		Protein kinase superfamily protein			Y		Y	Y	Y
AT1G70560	TAA1	L-tryptophan--pyruvate aminotransferase 1 [Q9S7N2]		Y			Y	Y		Y
AT1G72060		Serine-type endopeptidase inhibitor [Q9C7G9]		Y			Y	Y
AT1G72140	NPF5.12	Protein NRT1/ PTR FAMILY 5.12 [Q9C7U1]			Y					Y
AT1G73550		Bifunctional inhibitor/lipid-transfer protein/seed storage 2S albumin superfamily protein [B3H587]			Y
AT1G73607	LCR65	Defensin-like protein 176 [P82779]			Y
AT1G73610		GDSL esterase/lipase At1g73610 [Q9C9V0]		Y	Y	Y			Y
AT1G75280		Isoflavone reductase homolog P3 [P52577]			Y
AT1G75600		Histone H3-like 3 [Q9LR02]		Y	Y
AT1G76290	AEE21	Probable acyl-activating enzyme 21 [Q9SFW5]			Y
AT1G76520	PILS3	Protein PIN-LIKES 3 [Q9C9K5]		Y	Y
AT1G76600		Poly polymerase [Q9C9J8]		Y
AT1G77950	AGL67	AGAMOUS-like 67 [F4I8L6]		Y			Y			Y
AT1G78000	SULTR1;2	Sulfate transporter 1.2 [Q9MAX3]			Y	Y			Y
AT1G78095		transposable_element_gene		Y
AT1G78720		F9K20.24 protein [Q9ZV90]		Y			Y
AT1G80330	GA3OX4	Gibberellin 3-beta-dioxygenase 4 [Q9C971]			Y	Y
AT1G81020		pseudogene of GRAM domain family protein		Y
AT2G01040		transposable_element_gene	Y
AT2G02520		Putative non-LTR retroelement reverse transcriptase [O64724]			Y				Y
AT2G03840	TET13	TET13 [A0A178VZM9]		Y
AT2G04020		GDSL esterase/lipase At2g04020 [Q9SIF3]		Y			Y	Y	Y
AT2G04025	RGF3	Root meristem growth factor 3 [Q6ID76]		Y			Y	Y	Y
AT2G04120		pseudogene of RAB GTPase homolog A2D	Y	Y	Y
AT2G04910		Carbohydrate-binding X8 domain superfamily protein [Q9SI35]		Y	Y
AT2G06090		Plant self-incompatibility protein S1 family [Q9ZQ02]			Y
AT2G10990		pseudogene of reverse transcriptase-like protein		Y
AT2G12190		Cytochrome P450 superfamily protein [Q9ZUQ6]		Y
AT2G13865		transposable_element_gene		Y
AT2G15590		Spire, putative (DUF1685) [Q9ZQF4]			Y
AT2G15650		transposable_element_gene		Y
AT2G18420	GASA11	Gibberellin-regulated protein 11 [F4IQJ4]		Y
AT2G19510	LBD8	LOB domain-containing protein 8 [Q9ZUP0]		Y			Y		Y
AT2G20080	SPEAR1	Protein SPEAR1 [Q84X40]			Y		Y	Y		Y
AT2G20160	ASK17	SKP1-like protein 17 [Q9SL65]		Y	Y		Y	Y
AT2G20208	LCR60	Defensin-like protein 172 [P82774]			Y
AT2G20595		Expressed protein [Q8S8D5]		Y
AT2G20670		Expressed protein [Q9SIU5]			Y
AT2G21850		Cysteine/Histidine-rich C1 domain family protein [F4III1]		Y
AT2G22060		Galactose oxidase/kelch repeat protein [Q9SHZ9]		Y					Y	Y
AT2G22240	IPS2	Inositol-3-phosphate synthase isozyme 2 [Q38862]			Y
AT2G23148	SPH11	S-protein homolog 11 [B3H4B5]		Y			Y		Y
AT2G23970	GGP5	Gamma-glutamyl peptidase 5 [O82225]		Y	Y
AT2G24696		B3 domain-containing protein REM-like 2 [F4IQL7]		Y			Y	Y
AT2G25295	LCR81	LCR81 [A0A178VMV0]			Y				Y
AT2G25305		Putative defensin-like protein 67 [Q3EBU2]			Y				Y
AT2G25700	ASK3	SKP1-like protein 3 [Q9SL93]		Y	Y	Y	Y	Y		Y
AT2G28010		Eukaryotic aspartyl protease family protein [Q9SJJ2]		Y
AT2G28160	FIT	Transcription factor FER-LIKE IRON DEFICIENCY-INDUCED TRANSCRIPTION FACTOR [Q0V7X4]	Y				Y	Y	Y
AT2G28305	LOG1	Cytokinin riboside 5'-monophosphate phosphoribohydrolase [A0A178VS96]			Y		Y
AT2G28340	GATA13	Putative GATA transcription factor 13 [Q9SKN6]			Y		Y	Y		Y
AT2G28580		Plant protein of unknown function (DUF247)		Y
AT2G28700	AGL46	AGAMOUS-like 46 [F4IIT6]		Y	Y
AT2G29470	GSTU3	Glutathione S-transferase U3 [Q9ZW28]		Y
AT2G31430	PMEI5	Pectinesterase inhibitor 5 [Q9SIC6]		Y			Y	Y	Y
AT2G32275		Expressed protein [Source:TAIR;AT2G32275]		Y			Y	Y		Y
AT2G32530	CSLB3	Cellulose synthase-like protein B3 [Q8RX83]		Y				Y
AT2G34600	TIFY 5B	Protein TIFY 5B [O64687]		Y
AT2G35690	ACX1.2	Putative peroxisomal acyl-coenzyme A oxidase 1.2 [Q9ZQP2]			Y	Y
AT2G36560		AT hook motif DNA-binding family protein [Q9SJQ2]		Y	Y	Y	Y	Y	Y	Y
AT2G37540		NAD(P)-binding Rossmann-fold superfamily protein [O80924]		Y	Y	Y				Y
AT2G37720	TBL15	Protein trichome birefringence-like 15 [O80940]			Y
AT2G38210	PDX1L4	Pyridoxal 5'-phosphate synthase PDX1-like 4 [O80446]			Y
AT2G38230	PDX11	Pyridoxal 5'-phosphate synthase subunit PDX1.1 [O80448]			Y					Y
AT2G39210		At2g39210/T16B24.15 [O80960]			Y	Y
AT2G39420		Alpha/beta-Hydrolases superfamily protein [Q8RXN7]			Y
AT2G41360		Putative F-box/kelch-repeat protein At2g41360 [Q9ZVC1]		Y			Y	Y
AT2G41640		At2g41640/T32G6.16 [O22225]	Y	Y			Y	Y	Y
AT2G42470		MATH domain and coiled-coil domain-containing protein At2g42470 [P0DKG5]		Y			Y	Y
AT2G42485		other RNA		Y
AT2G44460	BGLU28	Beta-glucosidase 28 [Q4V3B3]			Y	Y	Y	Y
AT2G44550	AtGH9B10	Endoglucanase 13 [O64890]			Y			Y
AT2G44925		unknown protein	Y	Y	Y		Y	Y
AT2G46375		Expressed protein [Q8S8G5]		Y
AT2G47480		DUF3511 domain protein, putative (DUF3511) [O22262]		Y
AT2G48020		Sugar transporter ERD6-like 7 [P93051]			Y	Y
AT3G01290	HIR3	HIR2 [A0A178V7M0]		Y			Y	Y
AT3G01324		ECA1-like gametogenesis related family protein [A7REG9]			Y
AT3G01331		ECA1 gametogenesis related family protein [A8MRV4]			Y
AT3G02120		Hydroxyproline-rich glycoprotein family protein [Q8L9N1]			Y
AT3G02670		F16B3.30 protein [Q9M875]		Y	Y	Y				Y
AT3G03240		Alpha/beta-Hydrolases superfamily protein [Q501F6]		Y	Y
AT3G03260	HDG8	Homeobox-leucine zipper protein HDG8 [Q9M9P4]			Y		Y
AT3G04735	RALFL21	Protein RALF-like 21 [A8MRF9]		Y					Y
AT3G05460		Sporozoite surface protein-like protein [Q8L9R7]			Y	Y
AT3G05975		Late embryogenesis abundant (LEA) hydroxyproline-rich glycoprotein family [Q3EBB9]		Y	Y
AT3G11150		2-oxoglutarate (2OG) and Fe(II)-dependent oxygenase superfamily protein [Q8GX26]		Y			Y	Y	Y	Y
AT3G11310		Myb/SANT-like DNA-binding domain protein [Q9C771]			Y		Y	Y	Y
AT3G11430	GPAT5	Glycerol-3-phosphate acyltransferase 5 [Q9CAY3]		Y		Y	Y	Y		Y
AT3G13010		HAT transposon superfamily protein [Q9LDB0]			Y		Y	Y
AT3G13660	DIR22	Dirigent protein 22 [Q66GI2]		Y			Y
AT3G13820		F-box protein At3g13820 [Q9LRW6]		Y	Y		Y	Y
AT3G13830		Putative F-box protein At3g13830 [Q9LRW4]		Y	Y		Y
AT3G14850	TBL41	Protein trichome birefringence-like 41 [F4IWA8]			Y
AT3G15030	TCP4	TCP4 [A0A384KY84]			Y
AT3G15450		AT3g15450/MJK13_11 [Q9LE80]			Y	Y
AT3G16020		F-box associated ubiquitination effector protein [F4J1E9]		Y
AT3G17225		Plant invertase/pectin methylesterase inhibitor superfamily protein [Q9LUV0]		Y	Y
AT3G18080	BGLU44	Beta-glucosidase 44 [Q9LV33]			Y
AT3G18320		F-box and associated interaction domains-containing protein		Y			Y
AT3G18330		Putative F-box protein At3g18330 [Q9LS57]		Y	Y		Y	Y
AT3G19160	IPT8	Adenylate isopentenyltransferase 8, chloroplastic [Q9LJL4]		Y			Y
AT3G19184		AP2/B3-like transcriptional factor family protein [A0A1I9LPB7]		Y
AT3G19690		At3g19690 [Q9LJM5]		Y
AT3G23080		Membrane related protein-like [Q9LS84]		Y
AT3G23085		transposable_element_gene	Y	Y
AT3G24280	SMAP2	Small acidic protein 2 [Q1ECS0]		Y	Y		Y	Y
AT3G24420		Alpha/beta-Hydrolases superfamily protein [Q9LK01]			Y		Y	Y	Y	Y
AT3G25420	SCPL21	Serine carboxypeptidase-like 21 [Q9LSV8]			Y
AT3G27425		ECA1-like gametogenesis related family protein [A8MRQ7]			Y
AT3G28610		AAA-ATPase At3g28610 [Q9LJJ5]		Y
AT3G29570		unknown protein			Y		Y		Y
AT3G30843		transposable_element_gene		Y
AT3G31161		pseudogene of hypothetical protein		Y
AT3G43126		transposable_element_gene		Y
AT3G43670		Amine oxidase [Q9M2B9]		Y		Y			Y
AT3G43990		Bromo-adjacent homology (BAH) domain-containing protein [Q9LXW1]			Y
AT3G44120		F-box/kelch-repeat protein At3g44120 [Q9LXQ1]		Y	Y		Y	Y
AT3G44810		Putative F-box/LRR-repeat protein At3g44810 [O22232]		Y	Y		Y	Y
AT3G45140	LOX2	Lipoxygenase 2, chloroplastic [P38418]			Y	Y	Y	Y	Y
AT3G45275		ECA1 gametogenesis related family protein [A8MS30]		Y
AT3G47030		F-box protein At3g47030 [Q9SD70]			Y		Y	Y		Y
AT3G47620	TCP14	Transcription factor TCP14 [Q93Z00]			Y	Y		Y		Y
AT3G49210		O-acyltransferase (WSD1-like) family protein [Q9M3B1]		Y		Y
AT3G49450		F-box and associated interaction domains-containing protein		Y			Y	Y		Y
AT3G49570	LSU3	Protein RESPONSE TO LOW SULFUR 3 [Q9SCK2]			Y
AT3G49770		Putative uncharacterized protein [Q5Q0C6]		Y	Y		Y	Y		Y
AT3G53960	NPF5.7	Protein NRT1/ PTR FAMILY 5.7 [Q9M331]		Y			Y
AT3G54700	PHT1-7	Probable inorganic phosphate transporter 1-7 [Q494P0]		Y	Y	Y
AT3G55130	ABCG19	ABC transporter G family member 19 [Q9M3D6]			Y		Y		Y	Y
AT3G56060		AT3g56060/F18O21_20 [Q93ZK1]		Y					Y	Y
AT3G57160		Cysteine-rich TM module stress tolerance protein [A0A1I9LN23]			Y
AT3G60790		F-box protein At3g60790 [Q9LZY4]		Y	Y		Y	Y		Y
AT3G61172	LCR8	Putative defensin-like protein 128 [P82723]			Y
AT3G61185		Encodes a defensin-like (DEFL) family protein.		Y
AT3G63470	SCPL40	Serine carboxypeptidase-like 40 [Q0WRX3]		Y
AT4G00970	CRK41	Cysteine-rich receptor-like protein kinase 41 [O23081]			Y		Y		Y
AT4G02733		F-box protein At4g02733 [Q2V3L6]		Y	Y		Y	Y
AT4G02780	GA1	Ent-copalyl diphosphate synthase, chloroplastic [Q38802]		Y	Y		Y	Y
AT4G03610		Metallo-hydrolase/oxidoreductase superfamily protein		Y	Y		Y	Y
AT4G04030	ATOFP9	ovate family protein 9 [Source:TAIR;AT4G04030]		Y			Y
AT4G04830	MSRB5	Peptide methionine sulfoxide reductase B5 [Q9ZS91]			Y		Y	Y	Y
AT4G08190		P-loop containing nucleoside triphosphate hydrolases superfamily protein [Q9SUG1]		Y
AT4G08680		transposable_element_gene	Y	Y
AT4G09090		Carbohydrate-binding X8 domain superfamily protein		Y
AT4G10160	ATL59	E3 ubiquitin-protein ligase ATL59 [Q9SN27]		Y	Y		Y	Y	Y
AT4G10220		NEP-interacting protein, putative (DUF239)			Y
AT4G10440		Probable methyltransferase PMT17 [Q9SZX8]		Y
AT4G10490	DLO2	Protein DMR6-LIKE OXYGENASE 2 [Q9ZSA7]		Y			Y	Y
AT4G10507		other RNA [Source:TAIR;AT4G10507]		Y
AT4G11400	ARID2	AT-rich interactive domain-containing protein 2 [Q9LDD4]		Y	Y		Y	Y
AT4G11810		SPX domain-containing membrane protein At4g11810 [Q9T050]			Y				Y
AT4G11940	ADM	Protein ADMETOS [Q9SZ59]		Y			Y	Y
AT4G12140		RING/U-box superfamily protein [Q9SZ79]			Y
AT4G12150		RING/U-box superfamily protein [Q9SZ80]		Y			Y	Y
AT4G13090	XTH2	Xyloglucan endotransglucosylase/hydrolase protein 2 [Q9SV60]		Y			Y		Y
AT4G13095	LCR37	LCR37 [A0A178V2U3]			Y				Y
AT4G13610	MET3	DNA (cytosine-5)-methyltransferase 3 [Q9T0I1]		Y			Y	Y
AT4G14140	MET2	DNA methyltransferase 2 [Source:TAIR;AT4G14140]		Y			Y	Y
AT4G14276		Defensin-like protein 21 [P0CAX9]		Y	Y
AT4G15040		Subtilisin-like serine endopeptidase family protein	Y
AT4G15417	ATRTL1	RNAse II-like 1 [Source:TAIR;AT4G15417]		Y
AT4G15480	UGT84A1	UDP-glycosyltransferase 84A1 [Q5XF20]		Y
AT4G15490	UGT84A3	UDP-glycosyltransferase 84A3 [O23401]		Y			Y	Y	Y
AT4G15733	SCRL11	Putative defensin-like protein 244 [P82630]		Y			Y
AT4G15910	ATDI21	DI21 [A0A178UX68]		Y
AT4G16140		proline-rich family protein [Source:TAIR;AT4G16140]		Y		Y		Y
AT4G16810		VEFS-Box of polycomb protein [B3H7I2]		Y	Y		Y	Y
AT4G17587		transposable_element_gene	Y	Y
AT4G17860		Carboxyl-terminal proteinase-like protein, putative (DUF239) [Q1PE74]		Y			Y
AT4G18050	PGP9	P-glycoprotein 9 [Source:TAIR;AT4G18050]			Y
AT4G18970		GDSL-like Lipase/Acylhydrolase superfamily protein [F4JSC9]			Y	Y				Y
AT4G22666		Bifunctional inhibitor/lipid-transfer protein/seed storage 2S albumin superfamily protein [Q1G3I0]		Y
AT4G23350		Protein of Unknown Function (DUF239) [Source:TAIR;AT4G23350]		Y	Y
AT4G23360		carboxyl-terminal peptidase		Y	Y
AT4G23520	RDL6	Probable cysteine protease RDL6 [F4JNL3]		Y	Y	Y	Y		Y	Y
AT4G24650	IPT4	Adenylate isopentenyltransferase 4 [Q9SB60]		Y			Y	Y
AT4G25580		At4g25580/M7J2_50 [Q8RY15]		Y
AT4G26260	MIOX4	MIOX4 [A0A178V1J3]		Y	Y				Y
AT4G26930	MYB97	Transcription factor MYB97 [Q9S773]		Y
AT4G27550	TPS4	Probable alpha,alpha-trehalose-phosphate synthase [UDP-forming] 4 [Q9T079]			Y
AT4G27810		Putative uncharacterized protein [Q5S4T5]		Y					Y
AT4G27940	MTM1	Mitochondrial carrier protein MTM1 [Q944H5]			Y
AT4G28811	BHLH119	Transcription factor bHLH119 [Q8GT73]		Y
AT4G29140	DTX51	Protein DETOXIFICATION [A0A178UVA9]			Y
AT4G29370		F-box/kelch-repeat protein At4g29370 [Q9M0E6]			Y
AT4G30064	LCR61	Defensin-like protein 171 [P82775]			Y
AT4G30070	PDF3.2	Defensin-like protein 182 [P82773]			Y				Y
AT4G31615	REM2	B3 domain-containing protein REM2 [Q3E9T2]	Y
AT4G32105		Beta-1,3-N-Acetylglucosaminyltransferase family protein [Q8LCV8]			Y		Y	Y
AT4G32375		Pectin lyase-like superfamily protein		Y			Y	Y	Y
AT4G33585		transmembrane protein		Y
AT4G35725		Transmembrane protein [Q8L9S9]			Y
AT4G36670	PLT6	POLYOL TRANSPORTER 6, POLYOL/MONOSACCHARIDE TRANSPORTER 6		Y		Y	Y		Y
AT4G37390	YDK1	Auxin-responsive GH3 family protein [Source:TAIR;AT4G37390]			Y		Y	Y	Y	Y
AT4G39320		microtubule-associated protein-like protein		Y		Y
AT4G39490	CYP96A10	CYP96A10 [A0A178UWN2]			Y
AT4G40100		GRAM domain family protein	Y	Y			Y		Y
AT5G03360		DC1 domain-containing protein	Y
AT5G04190	PKS4	Protein PHYTOCHROME KINASE SUBSTRATE 4 [Q9FYE2]		Y			Y	Y
AT5G10170	IPS3	Probable inositol 3-phosphate synthase isozyme 3 [Q9LX12]			Y
AT5G12060	SPH3	S-protein homolog 3 [Q9FMQ4]		Y	Y
AT5G13580	ABCG6	ABC transporter G family member 6 [Q9FNB5]		Y
AT5G13620		hypothetical protein			Y
AT5G14400	CYP724A1	cytochrome P450, family 724, subfamily A, polypeptide 1			Y
AT5G14470	GLCAK2	Probable glucuronokinase 2 [Q9LY82]			Y	Y
AT5G14960	E2FD	E2F transcription factor-like E2FD [Q9LFQ9]			Y		Y	Y
AT5G15140		Aldose 1-epimerase family protein [Q9LXG7]		Y	Y	Y	Y	Y
AT5G20240	PI	Floral homeotic protein PISTILLATA		Y		Y	Y	Y		Y
AT5G20260		Probable glycosyltransferase At5g20260 [Q3E9A4]		Y
AT5G20330	BG4	Probable glucan endo-1,3-beta-glucosidase BG4 [O49352]		Y			Y	Y	Y
AT5G20710	BGAL7	Beta-galactosidase 7 [Q9SCV5]			Y				Y
AT5G22980	SCPL47	Serine carboxypeptidase-like 47 [Q9FFB0]			Y
AT5G23212		Defensin-like (DEFL) family protein			Y
AT5G24316		Proline-rich family protein [Q8L8V7]			Y
AT5G24780	VSP1	Vegetative storage protein 1 [O49195]			Y		Y	Y
AT5G25415		hypothetical protein (DUF239)		Y			Y		Y
AT5G26220	GGCT2;1	Gamma-glutamylcyclotransferase 2-1 [Q8GY54]			Y	Y
AT5G26250	STP8	Sugar transport protein 8 [Q9SBA7]			Y
AT5G26630		MADS-box protein AGL35 [Q7XJK7]		Y	Y	Y			Y
AT5G26650	AGL36	Agamous-like MADS-box protein AGL36 [Q7XJK6]			Y		Y	Y	Y
AT5G26900	CDC20-4	Cell division cycle 20.4, cofactor of APC complex [Q4PSE4]		Y
AT5G27345		transposable_element_gene	Y	Y	Y
AT5G27880		C2H2 and C2HC zinc fingers superfamily protein [F4K5Q7]		Y	Y
AT5G27902		transposable_element_gene	Y	Y
AT5G33350		pseudogene of Eukaryotic aspartyl protease family protein		Y	Y
AT5G35575		transposable_element_gene	Y	Y	Y
AT5G37474		Defensin-like protein 276 [Q2V328]		Y
AT5G38200		Class I glutamine amidotransferase-like superfamily protein [F4KA45]			Y
AT5G38870		transposable_element_gene		Y
AT5G39270	EXPA22	Expansin-A22 [Q9FL80]		Y			Y
AT5G39280	EXPA23	Expansin-A23 [Q9FL79]			Y			Y	Y
AT5G39300	EXPA25	Expansin-A25 [Q9FL77]			Y
AT5G39550	VIM3	ORTH1, ORTHRUS 1, VARIANT IN METHYLATION 3, VIM3		Y	Y		Y	Y
AT5G42895		ECA1 gametogenesis related family protein [A8MQ80]		Y
AT5G44568		Transmembrane protein [Q570K8]		Y
AT5G44840		Pectin lyase-like superfamily protein		Y				Y	Y
AT5G45980	WOX8	WUSCHEL-related homeobox 8 [Q6X7J5]	Y				Y		Y	Y
AT5G46320		MADS-box family protein [Q9FL29]			Y
AT5G46690	BHLH71	Transcription factor bHLH71 [Q56XR0]			Y		Y	Y
AT5G46877		Putative defensin-like protein 304 [Q2V309]			Y			Y
AT5G47075	LCR20	Defensin-like protein 127 [P82734]			Y
AT5G48400	GLR1.2	Glutamate receptor 1.2 [Q9LV72]		Y
AT5G48850	SDI1	SULPHUR DEFICIENCY-INDUCED 1			Y	Y
AT5G48905	LCR12	Putative defensin-like protein 165 [P82727]			Y
AT5G50490	NFYC5	Nuclear transcription factor Y subunit C-5 [Q9FGP6]			Y		Y	Y
AT5G51080		RNase H family protein	Y			Y
AT5G51105		ECA1 gametogenesis family protein (DUF1278)			Y
AT5G51680		Hydroxyproline-rich glycoprotein family protein [F4KDC4]		Y
AT5G52930	ATDOB4	DUF295 ORGANELLAR B 4		Y
AT5G53250	AGP22	ARABINOGALACTAN PROTEIN 22, ATAGP22			Y
AT5G53520	OPT8	Oligopeptide transporter 8 [Q9FJD1]			Y
AT5G53610		Carbohydrate-binding X8 domain superfamily protein [Q9FJC3]			Y		Y
AT5G53740		Putative uncharacterized protein [Q9FI02]		Y					Y
AT5G54225	LCR83	Putative defensin-like protein 70 [P82792]			Y
AT5G54820		Putative F-box/LRR-repeat protein At5g54820 [Q9FFU7]		Y	Y		Y	Y
AT5G55020	ATMYB120	Transcription factor MYB120 [Q94FL7]		Y
AT5G55507		At5g55507 [Q84VG8]		Y
AT5G57220	CYP81F2	Cytochrome P450 81F2 [Q9LVD6]		Y
AT5G58820	SBT4.7	Subtilisin-like protease SBT4.7 [F4KGD4]		Y	Y				Y
AT5G58840	SBT4.9	Subtilisin-like protease SBT4.9 [Q9FIM5]			Y
AT5G61650	CYCU4-3	Cyclin-U4-3 [Q9FKF6]		Y		Y	Y
AT5G62040	BFT	Protein BROTHER of FT and TFL 1 [Q9FIT4]		Y
AT5G62110		Homeodomain-like superfamily protein		Y	Y		Y	Y	Y
AT5G63063		Plant thionin family protein		Y					Y
AT5G63800	BGAL6	Beta-galactosidase 6 [Q9FFN4]			Y

## Sheet: All genes DOWN
	Name	Description	Ovary	1-2 DAP	2-4 DAP	DOWN in msi1		H3K27me3 in endosperm		CLF and/or
							All	Maternal	Paternal	SWN target
						(Tiwari et al., 2010)		(Moreno-Romero et al., 2016)		Shu et al., 2019
AT1G01380	ETC1	MYB-like transcription factor ETC1 [Q9LNI5]		Y
AT1G01570		F22L4.11 protein [Q9LMM4]			Y
AT1G02550		Invertase [Q4PT42]		Y			Y
AT1G02820	LEA2	LEA3 [A0A178WJ88]		Y
AT1G03890	CRD	12S seed storage protein CRD [Q9ZWA9]		Y
AT1G05510	OBAP1A	Oil body-associated protein 1A [Q9ZVY7]		Y
AT1G05562		Potential natural antisense gene, locus overlaps with AT1G05560		Y
AT1G07560		Probable LRR receptor-like serine/threonine-protein kinase At1g07560 [C0LGD9]		Y
AT1G07747		Bifunctional inhibitor/lipid-transfer protein/seed storage 2S albumin superfamily protein [A8MRP3]		Y
AT1G08065	ACA5	Alpha carbonic anhydrase 5 [F4HUC4]		Y				Y
AT1G08920	ESL1	ERD (early response to dehydration) six-like 1		Y
AT1G08980	AMI1	Amidase 1 [Q9FR37]			Y				Y
AT1G09360		F14J9.2 protein [O80519]		Y	Y		Y	Y	Y
AT1G09380		WAT1-related protein At1g09380 [Q8GXB4]		Y	Y	Y	Y			Y
AT1G10190		NEP-interacting protein, putative (DUF239) [Q8VYE1]		Y	Y
AT1G10460	GLP7	Germin-like protein subfamily 1 member 1 [P92998]		Y
AT1G10745	ESF1.2	EMBRYO SURROUNDING FACTOR 1.2 [A8MQX3]			Y		Y
AT1G11070		BEST Arabidopsis thaliana protein match is: Hydroxyproline-rich glycoprotein family protein		Y		Y
AT1G11540		Sulfite exporter TauE/SafE family protein		Y	Y
AT1G11730	B3GALT1	Hexosyltransferase (Fragment) [W8Q7D4]		Y
AT1G13650		At1g13650 [A2RVL9]		Y	Y
AT1G13755		Defensin-like protein 260 [Q9LMX3]		Y	Y
AT1G14390		Probable LRR receptor-like serine/threonine-protein kinase At1g14390 [Q9M9S4]			Y
AT1G15757		Putative defensin-like protein 110 [Q2V4N0]		Y	Y
AT1G17030		Uncharacterized protein At1g17030/F20D23_27 [Q8GWU4]		Y
AT1G18350	MKK7	MKK7 [A0A178W604]		Y	Y
AT1G18760		At1g18760 [Q9M9U7]		Y
AT1G18940		F14D16.8 [Q9LMD4]		Y
AT1G22420		F12K8.23 protein [Q9SK85]		Y	Y		Y	Y	Y
AT1G24881		F-box/kelch-repeat protein At1g25211 [P0DI06]	Y				Y
AT1G28327		unknown protein		Y
AT1G28480	GRXC9	Glutaredoxin-C9 [Q9SGP6]		Y			Y	Y
AT1G28650		GDSL esterase/lipase At1g28650 [Q3E7I6]			Y		Y
AT1G29430	SAUR62	Auxin-responsive protein SAUR62 [Q9C7Q8]		Y
AT1G29600		Zinc finger C-x8-C-x5-C-x3-H type family protein		Y
AT1G30135	TIFY5A	Protein TIFY 5A [Q8LBM2]		Y					Y
AT1G32540	LOL1	lsd one like 1			Y				Y
AT1G34170	ARF13	Auxin response factor [F4HT52]		Y	Y		Y		Y
AT1G34310	ARF12	Auxin response factor 12 [Q9XID4]		Y	Y				Y
AT1G34390	ARF22	Auxin response factor 22 [Q9C8N7]		Y			Y	Y	Y
AT1G34410	ARF21	Putative auxin response factor 21 [Q9C8N9]		Y	Y
AT1G35240	ARF20	auxin response factor 20		Y	Y		Y	Y	Y
AT1G35242		unknown protein		Y
AT1G35520	ARF15	Putative auxin response factor 15 [Q9LQE3]		Y	Y		Y		Y
AT1G35540	ARF14	Putative auxin response factor 14 [Q9LQE8]			Y		Y		Y
AT1G35545		other RNA			Y
AT1G36600		nan		Y
AT1G36950		RING/U-box superfamily protein [F4I3A0]	Y				Y
AT1G42970	GAPB	Glyceraldehyde-3-phosphate dehydrogenase GAPB, chloroplastic [P25857]		Y	Y
AT1G43950	ARF23	Putative auxin response factor 23 [Q9LP07]		Y			Y		Y
AT1G43960		nan		Y
AT1G43970		unknown protein		Y				Y	Y
AT1G43990		nan		Y
AT1G45120		nan		Y
AT1G47960	C/VIF1	Cell wall / vacuolar inhibitor of fructosidase 1 [F4HWQ8]			Y		Y
AT1G48195		Zinc finger CCCH domain-containing protein 13 [Q3ECU8]			Y
AT1G48530		Proteasome inhibitor-like protein [Q5XVJ3]		Y
AT1G49770	BHLH95	Transcription factor bHLH95 [Q9FXA3]		Y	Y		Y	Y
AT1G53860		At1g53860 [Q6DBE3]		Y
AT1G54980		Plant invertase/pectin methylesterase inhibitor superfamily protein [Q9FZ34]		Y			Y
AT1G56233		Defensin-like protein 81 [Q2V4G6]		Y
AT1G56553		Defensin-like protein 199 [Q2V4G5]			Y		Y
AT1G56620		Plant invertase/pectin methylesterase inhibitor superfamily protein [Q3E6X7]			Y		Y	Y	Y
AT1G59920		F23H11.23 protein [Q9XID9]			Y
AT1G59930		F23H11.24 protein [Q9SXC1]		Y	Y		Y	Y
AT1G60880	AGL56	AGAMOUS-like-56 [Q9C963]		Y			Y
AT1G60987	SCRL5	Defensin-like protein 246 [P82624]		Y	Y
AT1G62340	SBT2.4	Subtilisin-like protease SBT2.4 [F4HYR6]		Y	Y	Y	Y	Y	Y
AT1G62530		Putative uncharacterized protein [Q1PFH6]		Y				Y	Y
AT1G64870		F13O11.17 protein [Q9XIQ9]		Y	Y
AT1G65970	PRXIIC	TPX2 [A0A178WKG0]			Y
AT1G66725	MIR163	MIR163; miRNA [Source:TAIR;Acc:AT1G66725]			Y
AT1G66852		Carbohydrate-binding X8 domain superfamily protein [B3H5T6]		Y
AT1G66855		Carbohydrate-binding X8 domain superfamily protein [Q2V4E5]		Y	Y
AT1G67820		PP2C-type phosphatase AP2C4 [F6LPR4]			Y	Y	Y	Y
AT1G68010	HPR	hydroxypyruvate reductase			Y
AT1G68380		Core-2/I-branching beta-1,6-N-acetylglucosaminyltransferase family protein [Q9M9C3]			Y	Y			Y
AT1G68907		Putative defensin-like protein 263 [Q2V4D9]		Y	Y
AT1G69825		Putative defensin-like protein 33 [Q2V4D6]		Y
AT1G69828		Putative defensin-like protein 36 [Q2V4D5]		Y	Y
AT1G70640		At1g70640 [Q9S843]		Y					Y	Y
AT1G70720		Plant invertase/pectin methylesterase inhibitor superfamily protein		Y			Y	Y
AT1G70830	MLP28	MLP-like protein 28 [Q9SSK9]			Y	Y	Y	Y
AT1G71250		GDSL esterase/lipase At1g71250 [Q9FVV1]		Y
AT1G73220	OCT1	Organic cation/carnitine transporter 1 [Q9CAT6]			Y	Y	Y	Y
AT1G75620		F10A5.18 [Q9LR03]		Y	Y		Y			Y
AT1G77780		Glycosyl hydrolase superfamily protein [Q9CA16]		Y		Y
AT1G77950	AGL67	AGAMOUS-like 67 [F4I8L6]			Y		Y			Y
AT1G77960		Repressor ROX1-like protein [Q5BPU6]		Y	Y	Y
AT1G78060	BXL7	Probable beta-D-xylosidase 7 [Q9SGZ5]		Y	Y				Y
AT1G78470		F-box/LRR protein [Q9SYN4]		Y			Y	Y
AT1G78760		Putative F-box/FBD/LRR-repeat protein At1g78760 [Q9ZV94]			Y
AT2G02490		At2g02490 [Q6NLV7]		Y	Y	Y	Y	Y	Y
AT2G02498		Putative uncharacterized protein [Q1G3S6]		Y			Y
AT2G02580	CYP71B9	At2g02580 [Q5E922]			Y
AT2G03230		GCK domain-containing protein [O81051]		Y
AT2G04622		unknown protein		Y
AT2G05335	SCRL15	Putative defensin-like protein 253 [P82634]		Y					Y
AT2G05995		other RNA [Source:TAIR;Acc:AT2G05995]	Y
AT2G07000		Putative uncharacterized protein At2g07000 [Q9ZVW1]		Y
AT2G07681		Cytochrome C assembly protein [F4IMA2]		Y
AT2G07731		nan		Y
AT2G07773		unknown protein		Y
AT2G07835		unknown protein		Y
AT2G12465	LCR50	Putative defensin-like protein 111 [P82765]		Y
AT2G12475		Defensin-like protein 112 [Q2V488]			Y				Y
AT2G12940	UNE4	Basic-leucine zipper (BZIP) transcription factor family protein [Q9SKF8]		Y			Y	Y	Y
AT2G13360	AGT1	Serine--glyoxylate aminotransferase [Q56YA5]			Y
AT2G14730		nan		Y
AT2G14846		Bifunctional inhibitor/lipid-transfer protein/seed storage 2S albumin superfamily protein [Q3EC04]		Y
AT2G16960		ARM repeat superfamily protein		Y	Y			Y	Y
AT2G17050		disease resistance protein (TIR-NBS-LRR class), putative		Y			Y	Y
AT2G17690	SDC	F-box protein At2g17690 [Q3EBY8]		Y
AT2G17750	NIP1	NEP-interacting protein 1 [Q1PF53]		Y	Y	Y			Y
AT2G18328	RL4	Protein RADIALIS-like 4 [Q1G3C4]		Y
AT2G19220		Myb/SANT-like DNA-binding domain protein [O65915]			Y		Y	Y	Y
AT2G19500	CKX2	Cytokinin dehydrogenase 2 [Q9FUJ3]		Y	Y		Y
AT2G19796		other RNA [Source:TAIR;Acc:AT2G19796]		Y	Y
AT2G19802		Transmembrane protein [Q2V478]		Y	Y
AT2G20465		Defensin-like protein 103 [Q8GXR4]		Y
AT2G21235		Basic-leucine zipper (BZIP) transcription factor family protein [F4IGK0]		Y			Y	Y
AT2G21420		RBR-type E3 ubiquitin transferase [Q9SJT6]		Y		Y
AT2G21465		Defensin-like protein 291 [Q2V472]		Y			Y	Y	Y
AT2G21880	RABG2	RAB7A [A0A178VZI8]		Y			Y	Y	Y
AT2G22050		F-box/kelch-repeat protein At2g22050 [Q1PF20]		Y			Y	Y	Y	Y
AT2G22121	LCR35	Putative defensin-like protein 154 [P82750]		Y					Y
AT2G22942		Growth factor [B3H4C2]			Y
AT2G23250	UGT84B2	UDP-glycosyltransferase 84B2 [O22183]		Y			Y	Y
AT2G23580	MES4	Methylesterase 4 [O80474]			Y		Y	Y
AT2G23960	GGP4	Gamma-glutamyl peptidase 4 [F4INN2]		Y			Y	Y
AT2G24580		Probable sarcosine oxidase [Q9SJA7]			Y	Y
AT2G24735		Unknown gene			Y					Y
AT2G24740	SUVH8	Histone-lysine N-methyltransferase, H3 lysine-9 specific SUVH8 [Q9C5P0]			Y	Y		Y
AT2G25120		Bromo-adjacent homology (BAH) domain-containing protein [F4IRK4]		Y			Y
AT2G26950	MYB104	Transcription factor MYB104 [Q9SM27]		Y					Y
AT2G26975	COPT6	Copper transporter 6 [Q8GWP3]			Y
AT2G27000	CYP705A8	CYP705A8 [A0A178W1J9]		Y
AT2G27380	EPR1	Proline-rich extensin-like protein EPR1 [Q9ZQI0]		Y	Y		Y	Y	Y
AT2G27936		nan		Y	Y
AT2G27940	ATL57	RING-H2 finger protein ATL57 [Q9SJJ7]		Y
AT2G28400		Uncharacterized protein At2g28400 [Q9SKN0]			Y
AT2G32360		Ubiquitin-like superfamily protein [Q9ZV64]		Y
AT2G32370	HDG3	Homeobox-leucine zipper protein HDG3 [Q9ZV65]			Y	Y	Y	Y		Y
AT2G33720		B3 domain-containing protein At2g33720 [O23659]		Y	Y		Y	Y	Y
AT2G34555	GA2OX3	Gibberellin 2-beta-dioxygenase 3 [O64692]		Y		Y
AT2G34790	MEE23	Berberine bridge enzyme-like 15 [O64743]			Y		Y		Y	Y
AT2G34880	JMJ15	Lysine-specific demethylase JMJ15 [O64752]			Y	Y
AT2G34890		CTP synthase [O64753]		Y
AT2G34990		RING/U-box superfamily protein			Y					Y
AT2G35250		NEP-interacting protein, putative (DUF239) [O82168]		Y	Y		Y
AT2G35670	FIS2	Polycomb group protein FERTILIZATION-INDEPENDENT SEED 2 [P0DKJ8]		Y	Y				Y
AT2G35890	CPK25	Calcium-dependent protein kinase 25 [Q9SJ61]		Y
AT2G36830	TIP1-1	Aquaporin TIP1-1 [P25818]			Y
AT2G37460		WAT1-related protein At2g37460 [Q9ZUS1]			Y
AT2G38255		Protein of Unknown Function (DUF239)		Y	Y
AT2G39975		unknown protein		Y
AT2G40310		Hypothetical polygalacturonase [Q9S761]		Y			Y		Y
AT2G40995		Molecular chaperone Hsp40/DnaJ family protein		Y
AT2G41280	M10	Late embryogenesis abundant protein M10 [O81483]	Y				Y
AT2G41580		nan		Y
AT2G41590		Putative Ta11-like non-LTR retroelement protein [O22221]	Y				Y
AT2G43660		Carbohydrate-binding X8 domain superfamily protein [F4IS25]		Y	Y					Y
AT2G43670		At2g43670 [Q6IDB5]		Y	Y					Y
AT2G44540	AtGH9B9	Endoglucanase 12 [O64889]		Y
AT2G44550	AtGH9B10	Endoglucanase 13 [O64890]		Y				Y
AT2G44560	AtGH9B11	Endoglucanase 14 [Q8S8Q4]		Y
AT2G46690	SAUR32	Auxin-responsive protein SAUR32 [Q9ZUZ3]		Y	Y		Y
AT2G47180	GOLS1	Galactinol synthase 1 [O22893]		Y
AT2G47950		unknown protein		Y			Y
AT3G01322		ECA1-like gametogenesis related family protein [A8MQI0]		Y
AT3G01325		At3g01325 [Q3EBD8]		Y					Y
AT3G01329		ECA1-like gametogenesis related family protein [A7REG8]		Y	Y
AT3G01516		At3g01516 [Q6NLE5]		Y						Y
AT3G01870		F28J7.20 protein [Q9SGI4]		Y	Y
AT3G01880		F1C9.34 protein [Q9S7Q5]		Y
AT3G03230		Alpha/beta-Hydrolases superfamily protein [Q9M9P1]		Y
AT3G03760	LBD20	LOB domain-containing protein 20 [Q9SRV3]			Y		Y		Y
AT3G03776		Hydroxyproline-rich glycoprotein family protein [A0A1I9LP11]		Y
AT3G09330	AVT1G	Amino acid transporter AVT1G [Q1PER9]		Y
AT3G09990	ENT2	Equilibrative nucleotide transporter 2 [Q9SR64]		Y	Y			Y	Y
AT3G10290		Probable sugar phosphate/phosphate translocator At3g10290 [Q9SS40]		Y	Y
AT3G10595		At3g10595 [Q9LPN9]		Y	Y					Y
AT3G10600	CAT7	Cationic amino acid transporter 7, chloroplastic [Q9SQZ0]		Y						Y
AT3G10780		Transmembrane emp24 domain-containing protein p24delta6 [F4J4Y0]		Y
AT3G10870	MES17	Methylesterase 17 [Q9SG92]			Y
AT3G10900	MAN4	Putative mannan endo-1,4-beta-mannosidase 4 [Q9SG95]		Y	Y		Y		Y
AT3G11920		F26K24.21 protein [Q9SF07]		Y
AT3G12190		Golgin family A protein [Q9LHI8]		Y			Y	Y
AT3G12700	NANA	Aspartic proteinase NANA, chloroplast [Q9LTW4]			Y
AT3G12880		Plant invertase/pectin methylesterase inhibitor superfamily protein [Q9LJX2]	Y
AT3G13630		Putative uncharacterized protein [Q9LID7]		Y
AT3G13910		Protein of unknown function (DUF3511) [Source:TAIR;Acc:AT3G13910]		Y
AT3G14450	CID9	Polyadenylate-binding protein-interacting protein 9 [Q9LRR6]		Y
AT3G14630	CYP72A9	Cytochrome P450, family 72, subfamily A, polypeptide 9 [A0A1I9LTL1]		Y
AT3G16895		Defensin-like protein 47 [Q3E7C7]		Y	Y
AT3G16960		Plant self-incompatibility protein S1 family protein [F4J3Y5]		Y			Y	Y	Y
AT3G17140		Plant invertase/pectin methylesterase inhibitor superfamily protein [F4J405]		Y
AT3G17152		Invertase inhibitor-like protein [Q9LSN2]		Y			Y	Y	Y
AT3G17155		Defensin-like protein 46 [Q2V3V1]		Y
AT3G18470	PCR7	Protein PLANT CADMIUM RESISTANCE 7 [Q9LS43]	Y					Y
AT3G19350	MPC	Maternally expressed PAB C-terminal protein [Q9LT82]		Y
AT3G19700	IKU2	Receptor-like protein kinase HAIKU2 [Q9LJM4]		Y
AT3G20750	GATA29	GATA transcription factor 29 [Q9LT45]		Y			Y
AT3G21450		Protein kinase superfamily protein [F4IXL0]		Y					Y
AT3G21690	DTX40	Protein DETOXIFICATION 40 [Q9LVD9]		Y			Y	Y	Y
AT3G24068		Plant self-incompatibility protein S1 family [Q2V3T1]		Y	Y				Y
AT3G25180	CYP82G1	Cytochrome P450 82G1 [Q9LSF8]		Y					Y
AT3G26590	DTX29	Protein DETOXIFICATION 29 [Q38956]		Y	Y	Y	Y
AT3G27416		Transmembrane protein [B3H6K5]		Y
AT3G27785	MYB118	Transcription factor MYB118 [Q9LVW4]			Y	Y	Y
AT3G27835		Putative defensin-like protein 29 [Q2V3R9]			Y
AT3G27910		Galactose oxidase/kelch repeat superfamily protein		Y
AT3G27980	PME30	Probable pectinesterase 30 [Q3EAY9]		Y			Y	Y	Y
AT3G27999		Plant invertase/pectin methylesterase inhibitor superfamily protein [Q1G3A4]		Y
AT3G28250		Carbohydrate-binding X8 domain superfamily protein [F4IZ13]		Y	Y			Y
AT3G28340	GATL10	Hexosyltransferase (Fragment) [W8QNM3]	Y			Y
AT3G29152		Bifunctional inhibitor/lipid-transfer protein/seed storage 2S albumin superfamily protein [F4J1T5]			Y
AT3G43200		nan		Y
AT3G43205		nan		Y
AT3G43350		nan		Y
AT3G46230	HSP17.4A	17.4 kDa class I heat shock protein [P19036]		Y
AT3G46840	SBT4.5	Subtilisin-like protease SBT4.5 [F4JA91]			Y
AT3G46850	SBT4.6	Subtilisin-like protease SBT4.6 [Q9STF7]		Y	Y
AT3G46860		Serine protease inhibitor potato inhibitor I-type family protein [Q9STF8]		Y	Y
AT3G47965		AT3g47961 [Q9ASY5]		Y			Y
AT3G48209		Plant thionin family protein [A8MQ79]		Y			Y	Y
AT3G48950		Endo-polygalacturonase-like protein [Q9SMT3]		Y	Y	Y
AT3G49300		Proline-rich family protein [F4IWT9]			Y	Y		Y	Y
AT3G50020		Serine protease inhibitor, potato inhibitor I-type family protein [Q9SN16]			Y
AT3G50720		Protein kinase ATN1-like protein [Q9SCQ4]		Y			Y	Y
AT3G51540		Mucin-5AC-like protein [Q9SCZ5]		Y
AT3G52430	PAD4	Lipase-like PAD4 [Q9S745]		Y			Y	Y
AT3G52561		Putative uncharacterized protein [Q1G396]		Y
AT3G52620		Transmembrane protein [Q9LXK2]		Y
AT3G54510		Hyperosmolality-gated Ca2+ permeable channel 2.5 [A0A097NUQ7]		Y
AT3G54550		DNA-directed RNA polymerase subunit beta-beta protein, putative (DUF506) [Q9M1H2]		Y	Y				Y
AT3G55252		Plant self-incompatibility protein S1 family [Q1G395]		Y
AT3G55254		Plant self-incompatibility protein S1 family [B3H6P2]		Y				Y
AT3G55420		Uncharacterized protein At3g55420 [Q9M2T7]	Y	Y
AT3G55630	FPGS3	Folylpolyglutamate synthase [Q8W035]			Y
AT3G55950	CCR3	Putative serine/threonine-protein kinase-like protein CCR3 [Q9LY50]			Y				Y
AT3G56520		NAC (No Apical Meristem) domain transcriptional regulator superfamily protein [Q9LXY8]		Y		Y
AT3G57210		UPF0725 protein At3g57210 [Q5BPN1]		Y
AT3G57240	BG3	Probable glucan endo-1,3-beta-glucosidase BG3 [F4J270]			Y				Y
AT3G57270	BG1	Probable glucan endo-1,3-beta-glucosidase BG1 [Q9M2M0]		Y	Y	Y			Y
AT3G58330		Phospholipase-like protein (PEARLI 4) family protein [Q9M2I3]		Y			Y
AT3G59790	MPK10	Mitogen-activated protein kinase 10 [Q9M1Z5]			Y	Y
AT3G61290		Glycosyltransferase [Q9M2D5]		Y			Y	Y
AT4G01430		WAT1-related protein At4g01430 [Q9M131]			Y	Y	Y	Y
AT4G01490		nan	Y
AT4G02300	PME39	Probable pectinesterase/pectinesterase inhibitor 39 [O81415]		Y			Y
AT4G03540		CASP-like protein [A0A178V2N5]			Y		Y	Y
AT4G03945		Plant invertase/pectin methylesterase inhibitor superfamily protein [Q1G390]		Y
AT4G04260		Bromo-adjacent homology (BAH) domain-containing protein		Y				Y
AT4G07526		unknown protein		Y				Y
AT4G08710		nan		Y
AT4G09070	MED20B	Mediator of RNA polymerase II transcription subunit 20b [Q9M0S0]		Y				Y
AT4G09153	LCR36	Defensin-like protein 155 [P82751]		Y	Y
AT4G10210		Protein of Unknown Function (DUF239) [Source:TAIR;Acc:AT4G10210]		Y				Y
AT4G11540		Cysteine/Histidine-rich C1 domain family protein [Q9LE85]	Y
AT4G14548		other RNA [Source:TAIR;Acc:AT4G14548]		Y
AT4G15050		NEP-interacting protein, putative (DUF239) [Q1PE81]		Y	Y		Y		Y
AT4G15053		Protein of Unknown Function (DUF239) [Source:TAIR;Acc:AT4G15053]		Y			Y		Y
AT4G15056		function unknown		Y			Y
AT4G15755		Calcium-dependent lipid-binding (CaLB domain) family protein [F4JK83]			Y	Y
AT4G16165		At4g16165 [Q6AWW2]		Y
AT4G18150		Kinase-related protein of unknown function (DUF1296) [Source:TAIR;Acc:AT4G18150]		Y	Y		Y	Y	Y
AT4G18340		Beta-1,3-glucanase-like protein [Q8L837]		Y			Y	Y	Y
AT4G19645		At4g19645 [Q8GSI6]			Y
AT4G20160		unknown protein			Y	Y
AT4G20420		At4g20420 [Q9SUN7]		Y
AT4G20800		Berberine bridge enzyme-like 17 [Q9SVG7]		Y	Y		Y	Y
AT4G22105	SCRL26	Putative defensin-like protein 235 [P82645]			Y		Y
AT4G22700	LBD32	LOB domain-containing protein 32 [O49651]		Y
AT4G24973	SPH18	S-protein homolog 18 [B3H730]		Y
AT4G24975	SPH20	S-protein homolog 20 [Q3E9W6]		Y
AT4G26030		C2H2-like zinc finger protein [Q9SZH7]		Y			Y	Y	Y
AT4G26200	ACS7	1-aminocyclopropane-1-carboxylate synthase 7 [Q9STR4]			Y		Y	Y
AT4G26485		Uncharacterized protein At4g26485 [P0C8L4]		Y			Y		Y
AT4G29033		Putative defensin-like protein 31 [Q2V3D7]		Y					Y
AT4G29035	SPH74	S-protein homolog 74 [Q2HQ46]		Y
AT4G29273	LCR23	Putative defensin-like protein 158 [P82737]		Y
AT4G29280	LCR22	Putative defensin-like protein 157 [Q9M0F3]		Y			Y
AT4G29283	LCR21	Defensin-like protein 156 [P82735]		Y
AT4G29300	LCR27	LCR27 [A0A178US97]		Y			Y	Y	Y
AT4G30050		Expressed protein [Q5BPK3]		Y
AT4G32080		unknown protein		Y
AT4G32370		Pectin lyase-like superfamily protein [F4JUA3]			Y		Y	Y
AT4G32380		Pectin lyase-like superfamily protein		Y			Y	Y	Y
AT4G33820		Endo-1,4-beta-xylanase 5-like [Q84WT5]		Y
AT4G33830		Glycosyl hydrolase family 10 protein [F4JJU7]		Y	Y
AT4G35733		F-box protein At4g35733 [B3H6C3]			Y		Y	Y
AT4G35783	RTFL6	DVL17 [Q6IM84]	Y
AT4G37690	GT6	Glycosyltransferase 6 [Q9SZG1]		Y	Y
AT4G39650	GGT2	Glutathione hydrolase 2 [Q680I5]		Y	Y	Y		Y
AT5G01280		proline-rich family protein		Y		Y
AT5G01580	OSH1	Gamma interferon responsive lysosomal thiol (GILT) reductase family protein [Q9M017]		Y
AT5G02580		Argininosuccinate lyase [Q84TG0]			Y	Y
AT5G03810		GDSL esterase/lipase At5g03810 [Q9FFN0]		Y			Y			Y
AT5G03820		GDSL-like Lipase/Acylhydrolase family protein		Y					Y	Y
AT5G04045		Defensin-like protein 301 [Q3E715]		Y
AT5G04047		Plant self-incompatibility protein S1 family [B3H5F7]		Y	Y
AT5G05120		C2H2 and C2HC zinc fingers superfamily protein [Q9FF62]		Y
AT5G05250		AT5g05250/K18I23_5 [Q9FLC9]			Y
AT5G05260	CYP79A2	Phenylalanine N-monooxygenase [Q9FLC8]		Y		Y
AT5G06500	AGL96	AGAMOUS-like 96 [Q9FG20]		Y	Y		Y	Y	Y	Y
AT5G06790		At5g06790 [Q9FG28]		Y			Y
AT5G07260		START (StAR-related lipid-transfer) lipid-binding domain-containing protein [Q84JD1]		Y	Y	Y
AT5G07460	MRSA2	PMSR2 [A0A178UBC0]		Y
AT5G08360		At5g08360 [Q84MC6]			Y
AT5G08730	ARI16	Probable E3 ubiquitin-protein ligase ARI16 [Q9C5A4]		Y
AT5G09360	LAC14	Laccase-14 [Q9FY79]		Y	Y					Y
AT5G09660	PMDH2	Malate dehydrogenase [B3H560]		Y	Y
AT5G10660		Calmodulin-binding protein-like protein [F4KI88]			Y		Y	Y		Y
AT5G11210	GLR2.5	Glutamate receptor 2.5 [Q9LFN5]		Y				Y
AT5G11220		Uncharacterized protein F2I11_110 [Q9LFN4]		Y			Y
AT5G12020	HSP17.6	17.6 kDa class II heat shock protein [P29830]		Y
AT5G12030	HSP17.7	17.7 kDa class II heat shock protein [O81822]		Y
AT5G12300		At5g12300 [Q94CL2]		Y
AT5G12910		Histone H3-like 4 [Q9LXU8]		Y
AT5G14290		Mitochondrial ribosomal protein L37 [Q1PDW9]		Y
AT5G14860		Glycosyltransferase [Q1PDW8]		Y	Y					Y
AT5G14995		ECA1 gametogenesis related family protein [A8MS22]		Y	Y		Y	Y
AT5G15000		ECA1 gametogenesis family protein [F4K8A7]		Y			Y	Y
AT5G15940		NAD(P)-binding Rossmann-fold superfamily protein		Y
AT5G16530	PIN5	Auxin efflux carrier component [A0A178UIR3]		Y		Y	Y		Y
AT5G17540		At5g17540 [Q9LF70]	Y	Y		Y			Y
AT5G19097		nan	Y	Y
AT5G19175		Putative defensin-like protein 48 [Q2V365]		Y
AT5G20440	MOB2A	MOB kinase activator-like 2A [F4K495]		Y
AT5G21130		Late embryogenesis abundant (LEA) hydroxyproline-rich glycoprotein family [Q84VP8]		Y				Y		Y
AT5G22740	CSLA2	Glycosyltransferase (Fragment) [W8PUD8]			Y					Y
AT5G22860		Prolylcarboxypeptidase-like protein [Q9FFC2]	Y				Y	Y
AT5G25950		Protein of Unknown Function (DUF239)			Y		Y	Y
AT5G26120	ASD2	Alpha-L-arabinofuranosidase 2 [Q8VZR2]			Y	Y
AT5G27200	ACP5	Acyl carrier protein 5, chloroplastic [O04652]		Y	Y		Y
AT5G27530		Pectin lyase-like superfamily protein [F4K4C2]		Y			Y	Y
AT5G27890		myosin heavy chain-related		Y			Y	Y	Y
AT5G28288		Putative defensin-like protein 101 [Q2V337]		Y
AT5G28510	BGLU24	Beta-glucosidase 24 [Q9LKR7]	Y					Y	Y
AT5G32619		Defensin-like protein 82 [Q2V334]		Y
AT5G33070		nan		Y
AT5G33432		nan		Y
AT5G35698		Plant thionin family protein [A8MQJ3]		Y
AT5G37560		RBR-type E3 ubiquitin transferase [F4K784]		Y
AT5G38330	PDF3.1	Defensin-like protein 181 [P82789]		Y					Y
AT5G38930		Germin-like protein subfamily 1 member 10 [Q9FMA9]		Y	Y
AT5G38940		RmlC-like cupins superfamily protein		Y			Y	Y
AT5G39260	EXPA21	Expansin-A21 [Q9FL81]		Y	Y
AT5G39280	EXPA23	Expansin-A23 [Q9FL79]		Y				Y	Y
AT5G39310	EXPA24	Expansin-A24 [Q9FL76]		Y			Y		Y
AT5G40430	MYB22	At5g40430 [Q9SPH0]		Y				Y
AT5G40680		Galactose oxidase/kelch repeat superfamily protein [Q9FM30]		Y	Y		Y	Y
AT5G42223		Putative defensin-like protein 114 [Q2V322]		Y	Y
AT5G42242	LCR57	Putative defensin-like protein 179 [P82771]			Y
AT5G43090	APUM13	Putative pumilio homolog 13 [Q9FMH4]		Y
AT5G44480	DUR	Putative UDP-arabinose 4-epimerase 4 [Q9FI17]		Y		Y
AT5G45530		Transmembrane protein, putative (DUF594) [Q9FHI3]		Y			Y
AT5G45810	CIPK19	Non-specific serine/threonine protein kinase [A0A178UQC9]		Y
AT5G46810		Protein of Unknown Function (DUF239)		Y	Y		Y	Y	Y
AT5G46820		Protein of Unknown Function (DUF239)		Y	Y		Y		Y
AT5G46950		At5g46950 [Q9FJR6]		Y	Y
AT5G46960	PMEI12	Pectinesterase inhibitor 12 [Q9FJR5]		Y			Y	Y	Y
AT5G47550	CYS5	Cysteine proteinase inhibitor 5 [Q41916]			Y	Y
AT5G50070		Plant invertase/pectin methylesterase inhibitor superfamily protein [Q9FGA4]			Y
AT5G50115		Molecular chaperone, heat shock protein		Y			Y	Y
AT5G50120		Similarity to GTP-binding regulatory protein and WD-repeat protein [Q9FG99]		Y			Y	Y
AT5G50570	SPL13A	Squamosa promoter-binding-like protein 13B [P0DI11]		Y
AT5G50750	RGP4	Probable UDP-arabinopyranose mutase 4 [Q9LUE6]			Y	Y
AT5G50770	HSD6	11-beta-hydroxysteroid dehydrogenase-like 6 [Q9LUE4]		Y		Y				Y
AT5G53710		unknown protein		Y
AT5G53870	ENODL1	At5g53870 [Q9FN39]			Y
AT5G54215		Putative defensin-like protein 66 [Q2V2Y6]		Y	Y
AT5G54220		Defensin-like protein 69 [Q9FL73]		Y		Y
AT5G54350		molecular_function unknown		Y	Y		Y	Y	Y
AT5G54360		C2H2-like zinc finger protein [Q9FL64]		Y			Y	Y	Y	Y
AT5G55131		Putative defensin-like protein 84 [Q2V2Y3]		Y			Y
AT5G55132		Defensin-like protein 85 [Q8GXV6]		Y				Y		Y
AT5G56100		Glycine-rich protein / oleosin [Q9FKT7]		Y	Y	Y
AT5G57480		AAA-ATPase At5g57480 [Q9FKM3]		Y	Y
AT5G58310	MES18	Methylesterase 18 [Q9LVL9]		Y
AT5G58850	ATMYB119	MYB119 [A0A178UF86]		Y			Y			Y
AT5G59110		Similarity to serine protease [Q9FIG3]		Y	Y
AT5G59190		subtilase family protein		Y
AT5G59590	UGT76E2	Glycosyltransferase (Fragment) [W8PUA4]		Y			Y	Y	Y
AT5G59845	GASA10	Gibberellin-regulated protein 10 [Q8LFM2]			Y	Y
AT5G60330		nan		Y
AT5G61430	NAC100	NAC domain-containing protein 100 [Q9FLJ2]			Y	Y
AT5G63240		At5g63240 [Q9FMJ9]		Y
AT5G65510	AIL7	AP2-like ethylene-responsive transcription factor AIL7 [Q6J9N8]		Y		Y
AT5G65590	DOF5.7	Dof zinc finger protein DOF5.7 [Q9LSL6]		Y			Y	Y	Y	Y
AT5G67120		RING/U-box superfamily protein [Q9FHA1]		Y			Y	Y	Y
ATCG00130	ATPF	ATP synthase subunit b, chloroplastic [P56759]		Y
ATCG00480	ATPB	ATP synthase subunit beta, chloroplastic [P19366]		Y
ATCG00680	PSBB	Photosystem II CP47 reaction center protein [A0A1B1W4X0]		Y
ATCG00740	RPOA	DNA-directed RNA polymerase subunit alpha [P56762]		Y
ATCG00770	RPS8	30S ribosomal protein S8, chloroplastic [P56801]		Y
ATCG01060	PSAC	Photosystem I iron-sulfur center [P62090]		Y
ATCG01110	NDHH	NAD(P)H-quinone oxidoreductase subunit H, chloroplastic [P56753]		Y
ATMG00513	NAD5A	NADH dehydrogenase 5A		Y
ATMG01120	NAD1B	NADH dehydrogenase 1B		Y

## Sheet: overlap INTACT
Overlap of 4DAP specific genes with INTACT dataset, and that do not exhibit expression in 16C, EG ang LG embryonic stages.
Annotation	Gene name	Description	nEMB_16C Mean	nEMB_16C Std dev	nEMB_EG Mean	nEMB_EG Std dev	nEMB_LG Mean	nEMB_LG Std dev
AT4G29140		MATE efflux family protein	5.88383	0.742485	8.30242	1.55506	9.34999	3.08054
AT1G29962	AGL64	AGAMOUS-like 64	3.64357	0.230143	3.58864	0.813036	8.60391	3.03331
AT1G03800	ERF10, ATERF10	ERF domain protein 10	6.05035	1.55766	7.74778	2.90225	8.17318	2.56637
AT5G50490	NF-YC5	nuclear factor Y, subunit C5	5.67251	2.51757	3.87031	0.608979	8.14679	6.09812
AT3G03260	HDG8	homeodomain GLABROUS 8	8.32931	1.54559	5.0862	0.810029	8.01879	2.04549
AT5G38200		Class I glutamine amidotransferase-like superfamily protein	5.94714	1.72808	5.9287	2.65976	7.69727	1.61121
AT1G23080	PIN7, ATPIN7	Auxin efflux carrier family protein	4.95177	1.15599	7.0879	3.83563	7.55832	3.41958
AT2G15590		Protein of unknown function (DUF1685)	7.53823	0.902913	3.91121	0.613284	7.47392	1.36939
AT5G10170	ATMIPS3, MIPS3	myo-inositol-1-phosphate synthase 3	6.62709	0.618781	9.36234	1.44254	7.29008	2.59079
AT4G12140		RING/U-box superfamily protein	5.72496	1.14969	7.72035	4.34737	7.25408	4.2701
AT5G63800	MUM2, BGAL6	Glycosyl hydrolase family 35 protein	7.60148	2.62482	7.48235	1.08514	7.19711	1.98845
AT2G48020		Major facilitator superfamily protein	6.25581	1.67282	9.23911	5.37128	7.09623	1.73929
AT5G53610		Carbohydrate-binding X8 domain superfamily protein	6.1486	3.45313	6.16251	1.05445	6.91593	2.93085
AT1G05160	CYP88A3, ATKAO1, KAO1	cytochrome P450, family 88, subfamily A, polypeptide 3	6.4958	0.722359	7.88919	3.22939	6.8916	0.971754
AT2G44550	AtGH9B10, GH9B10	glycosyl hydrolase 9B10	7.18412	3.01105	9.89396	0.984752	6.78982	2.40444
AT5G47075	LCR20	low-molecular-weight cysteine-rich 20	4.64363	0.640172	7.39894	1.58173	6.69477	3.67687
AT2G06090		Plant self-incompatibility protein S1 family	4.44356	2.97456	2.6358	0.53469	6.55894	6.59625
AT4G27940	ATMTM1, MTM1	manganese tracking factor for mitochondrial SOD2	7.41214	3.30118	7.99435	0.616871	6.55657	1.27887
AT3G47620	AtTCP14, TCP14	TEOSINTE BRANCHED, cycloidea and PCF (TCP) 14	6.69184	3.00596	6.45154	0.826867	6.41425	3.49425
AT1G34650	HDG10	homeodomain GLABROUS 10	5.13558	0.54596	4.81594	0.186044	6.40254	2.21836
AT2G35690	ACX5	acyl-CoA oxidase 5	4.36709	0.964821	4.70107	0.855173	6.18193	2.00754
AT4G29370		Galactose oxidase/kelch repeat superfamily protein	4.03179	1.45341	3.29356	0.761575	6.14667	1.71571
AT4G18050	PGP9	P-glycoprotein 9	4.5954	0.805816	5.66651	1.05309	6.00048	1.78366
AT1G73550		Bifunctional inhibitor/lipid-transfer protein/seed storage 2S albumin superfamily protein	8.86117	4.82607	6.32883	0.916876	5.9813	1.7024
AT2G37720	TBL15	TRICHOME BIREFRINGENCE-LIKE 15	3.91183	0.944009	4.41163	0.991348	5.97661	1.31632
AT4G30070	LCR59	low-molecular-weight cysteine-rich 59	3.8579	0.673223	4.95574	1.24916	5.9642	1.69245
AT1G48910	YUC10	Flavin-containing monooxygenase family protein	4.50513	1.06188	3.91157	1.023	5.93792	1.02956
AT4G35725		unknown protein; FUNCTIONS IN: molecular_function unknown; INVOLVED IN: biological_process unknown; LOCATED IN: endomembrane system; EXPRESSED IN: embryo, sepal; EXPRESSED DURING: 4 anthesis, C globular stage; Has 30201 Blast hits to 17322 proteins in 780 species: Archae - 12; Bacteria - 1396; Metazoa - 17338; Fungi - 3422; Plants - 5037; Viruses - 0; Other Eukaryotes - 2996 (source: NCBI BLink).	3.7198	1.38139	6.43285	1.80219	5.90022	1.55508
AT1G70210	CYCD1;1, ATCYCD1;1	CYCLIN D1;1	7.54633	1.93304	6.55176	1.46127	5.85454	0.243387
AT4G39490	CYP96A10	cytochrome P450, family 96, subfamily A, polypeptide 10	4.60874	1.38407	4.65699	1.46356	5.70769	1.92743
AT4G11810		Major Facilitator Superfamily with SPX (SYG1/Pho81/XPR1) domain-containing protein	7.43497	2.77598	5.90143	0.830325	5.66645	2.13642
AT5G20710	BGAL7	beta-galactosidase 7	5.19998	0.628732	6.86899	0.468345	5.65805	0.898768
AT2G39420		alpha/beta-Hydrolases superfamily protein	5.306	2.1692	6.02097	3.03961	5.64973	4.08119
AT1G17800	ENODL22, AtENODL22	early nodulin-like protein 22	4.88612	0.271805	6.25025	1.97275	5.56385	0.514902
AT3G49570	LSU3	response to low sulfur 3	7.79233	2.68798	3.75537	1.01511	5.53438	2.92724
AT3G24420		alpha/beta-Hydrolases superfamily protein	3.29939	0.842468	5.41098	1.98956	5.48419	2.61699
AT3G25420	scpl21	serine carboxypeptidase-like 21	5.63387	2.18641	7.86932	1.75245	5.4065	1.39822
AT5G22980	scpl47	serine carboxypeptidase-like 47	4.56778	0.895843	6.5775	1.27146	5.2735	1.12756
AT1G11810		F-box associated ubiquitination effector family protein	3.19045	0.750771	3.8126	1.62598	5.25097	1.29733
AT1G75280		NmrA-like negative transcriptional regulator family protein	6.05262	3.0565	5.52975	2.37154	5.20683	1.12739
AT3G15030	TCP4, MEE35	TCP family transcription factor 4	6.20631	2.70634	6.35263	2.84126	5.1717	1.63928
AT5G48905	LCR12	low-molecular-weight cysteine-rich 12	3.52446	0.502351	5.18077	1.73516	5.08122	1.563
AT3G01331		ECA1 gametogenesis related family protein	3.28772	0.40689	3.74777	0.335434	5.06243	1.61961
AT4G18970		GDSL-like Lipase/Acylhydrolase superfamily protein	5.74397	1.18421	5.41764	1.13645	5.03872	1.36493
AT1G09550		Pectinacetylesterase family protein	5.41675	1.06075	6.66219	2.61978	4.98716	1.16122
AT1G66870		Carbohydrate-binding X8 domain superfamily protein	4.55512	0.686333	4.73805	1.5651	4.9658	0.600866
AT1G76290		AMP-dependent synthetase and ligase family protein	5.39036	1.66582	4.26053	0.708706	4.93899	0.848791
AT4G00970	CRK41	cysteine-rich RLK (RECEPTOR-like protein kinase) 41	3.48448	1.14839	4.74405	1.92248	4.84616	2.88704
AT2G28305	LOG1, ATLOG1	Putative lysine decarboxylase family protein	8.13285	2.33162	5.23817	1.68021	4.70108	1.42577
AT3G14850	TBL41	TRICHOME BIREFRINGENCE-LIKE 41	7.03258	2.87149	5.13515	0.819574	4.68842	1.79046
AT1G61330		FBD, F-box and Leucine Rich Repeat domains containing protein	4.19294	1.89403	3.15465	0.934066	4.66724	1.65176
AT1G59500	GH3.4	Auxin-responsive GH3 family protein	4.12075	0.858213	3.34259	0.919072	4.65618	1.167
AT5G53520	ATOPT8, OPT8	oligopeptide transporter 8	6.92724	1.12783	3.80408	1.33338	4.62036	0.843102
AT5G58840		Subtilase family protein	4.92633	2.28779	9.3943	4.43189	4.60637	0.669928
AT5G46690	bHLH071	beta HLH protein 71	3.81022	0.65415	4.67588	3.09447	4.47623	0.819932
AT3G13010		hAT transposon superfamily protein	4.41821	1.39709	3.59037	1.20313	4.44566	0.974178
AT3G61172	LCR8	low-molecular-weight cysteine-rich 8	4.90729	1.35034	3.6302	0.466219	4.4251	2.03951
AT4G37390	YDK1, GH3.2, BRU6, GH3-2, AUR3	Auxin-responsive GH3 family protein	9.12783	1.83105	5.90592	3.00396	4.42483	0.855706
AT1G70430		Protein kinase superfamily protein	4.4231	1.12536	3.48984	0.831424	4.37278	0.797118
AT1G72140		Major facilitator superfamily protein	4.28989	0.735924	5.59159	2.90916	4.35316	1.37243
AT5G14960	DEL2, E2L1, E2FD	DP-E2F-like 2	3.8686	0.665638	3.66525	0.921929	4.31675	1.40032
AT1G24400	LHT2, AATL2, ATLHT2	lysine histidine transporter 2	4.30098	0.537908	8.47907	4.7615	4.28839	0.611876
AT4G27550	ATTPS4, TPS4	trehalose-6-phosphatase synthase S4	4.61934	0.720056	4.35754	1.12227	4.27997	0.679602
AT1G01530	AGL28	AGAMOUS-like 28	3.32398	1.20195	3.79006	1.35382	4.21779	0.63005
AT1G64107		Putative membrane lipoprotein	4.32161	0.628456	3.91913	1.28768	4.15288	0.876063
AT1G02065	SPL8	squamosa promoter binding protein-like 8	7.35261	4.09333	8.81598	1.75035	4.12681	0.506712
AT2G20080		unknown protein; FUNCTIONS IN: molecular_function unknown; INVOLVED IN: biological_process unknown; LOCATED IN: chloroplast; BEST Arabidopsis thaliana protein match is: unknown protein (TAIR:AT4G28840.1); Has 35333 Blast hits to 34131 proteins in 2444 species: Archae - 798; Bacteria - 22429; Metazoa - 974; Fungi - 991; Plants - 531; Viruses - 0; Other Eukaryotes - 9610 (source: NCBI BLink).	3.37577	0.637084	3.76381	0.445323	3.95486	0.389647
AT2G39210		Major facilitator superfamily protein	3.73078	1.22096	5.36759	2.14589	3.82721	0.725497
AT4G15490	UGT84A3	UDP-Glycosyltransferase superfamily protein	3.53064	1.3874	2.90599	0.561351	3.82457	0.410994
AT1G21840	UREF	urease accessory protein F	5.56797	4.83537	3.30285	0.804389	3.81787	1.2585
AT3G55130	ATWBC19, WBC19	white-brown complex homolog 19	3.46701	0.938754	3.39578	0.502409	3.76123	0.63232
AT3G47030		F-box and associated interaction domains-containing protein	3.71674	1.03646	3.52642	1.15868	3.75593	0.568803
AT3G11310		unknown protein; BEST Arabidopsis thaliana protein match is: unknown protein (TAIR:AT3G11290.1); Has 575 Blast hits to 342 proteins in 22 species: Archae - 0; Bacteria - 2; Metazoa - 0; Fungi - 10; Plants - 559; Viruses - 0; Other Eukaryotes - 4 (source: NCBI BLink).	4.49619	2.72531	4.03758	1.54609	3.753	1.02112
AT3G43990		Bromo-adjacent homology (BAH) domain-containing protein	4.31205	0.652012	3.32577	0.168283	3.74961	1.16778
AT4G15417	ATRTL1, RTL1	RNAse II-like 1	3.51049	0.0179285	4.45973	2.20689	3.67986	0.348193
AT5G14470		GHMP kinase family protein	3.11317	0.602972	3.56311	1.27467	3.6646	1.31644
AT5G26250		Major facilitator superfamily protein	5.35957	0.291862	3.92482	1.02867	3.61122	0.754152
AT1G67370	ASY1, ATASY1	DNA-binding HORMA family protein	4.455	0.597554	4.07314	1.77757	3.5838	0.579462
AT4G30064	LCR61	low-molecular-weight cysteine-rich 61	9.81025	9.90429	5.99008	1.47582	3.52569	0.853993
AT5G46320		MADS-box family protein	4.04548	1.38727	4.50163	0.947294	3.51785	0.773501
AT2G28340	GATA13	GATA transcription factor 13	3.33309	0.202736	5.08208	1.80814	3.47227	0.997675
AT5G23212		Defensin-like (DEFL) family protein	3.15596	0.428849	4.33146	1.54956	3.43371	1.35849
AT5G14400	CYP724A1	cytochrome P450, family 724, subfamily A, polypeptide 1	4.89165	1.79866	3.71602	0.918414	3.37148	0.262911
AT5G13620		unknown protein; BEST Arabidopsis thaliana protein match is: unknown protein (TAIR:AT1G49290.1); Has 1807 Blast hits to 1807 proteins in 277 species: Archae - 0; Bacteria - 0; Metazoa - 736; Fungi - 347; Plants - 385; Viruses - 0; Other Eukaryotes - 339 (source: NCBI BLink).	4.7897	1.2882	4.51019	0.376341	3.27972	1.05174
AT2G20208	LCR60	low-molecular-weight cysteine-rich 60	9.79632	8.33388	5.05055	1.84776	3.24283	0.991488
AT2G25295	LCR81	low-molecular-weight cysteine-rich 81	2.89501	0.796315	2.93218	1.17903	3.13205	0.439888
AT2G02520		RNA-directed DNA polymerase (reverse transcriptase)-related family protein	5.81381	6.13227	4.41268	2.12857	3.11539	0.234808
AT4G15733	SCRL11	SCR-like 11	2.92566	0.107644	3.02958	0.532681	3.09538	0.338503
AT1G65300	PHE2, AGL38	AGAMOUS-like 38	3.06687	1.74311	2.79365	0.917363	2.88354	0.496295
AT1G61667		Protein of unknown function, DUF538	6.73237	6.58936	3.25207	0.293013	2.78259	0.6766
AT1G73607	LCR65	low-molecular-weight cysteine-rich 65	8.24666	10.2609	5.98419	5.20194	2.68556	0.920765
AT1G69190		Dihydropterin pyrophosphokinase / Dihydropteroate synthase	3.08437	1.31123	3.0037	0.815355	2.56226	0.650578
AT4G10220		Protein of Unknown Function (DUF239)	2.79607	0.543513	2.67933	0.715282	2.36358	0.419405
AT5G26650	AGL36	AGAMOUS-like 36	1.98211	0.218405	2.23843	0.485978	2.24259	0.534467
AT2G38210	PDX1L4	putative PDX1-like protein 4	2.30732	1.62524	2.06906	0.421725	2.07844	0.173329
